# Supplementary material for: Transcriptomic Changes in Response to Putrescine Production in Metabolically Engineered Corynebacterium glutamicum
Source: Front Microbiol. 2017 Oct 17;8:1987. doi: 10.3389/fmicb.2017.01987 (PMC5650995; doi:10.3389/fmicb.2017.01987)
Supplement: Supplementary file 2 [file Data_Sheet_1.XLSX]

## Sheet: Suppl. Table 2
Suppl. Table 2 Differential expressed genes between C. glutamicum PUT-ALE and ATCC 13032
Glycolysis pathway
Local Tag	Gene	Funtion	log2 ratio	PValue	FDR
NCgl2246	-	glucose-6-phosphate 1-epimerase (EC:5.1.3.15). Catalyzes the reaction: alpha-D-glucose 6-phosphate = beta-D-glucose 6-phosphate .	-2.17413	0.00144742	0.0122633
NCgl2453	pgm	Phosphoglucomutase (EC:5.4.2.2). Catalyzes the reaction: alpha-D-glucose 1-phosphate = D-glucose 6-phosphate.	-3.39745	2.48e-06	7.51e-05
NCgl2105	glk	Glucose kinase	2.1492	0.00215759	0.015818
NCgl0976	glpX	Fructose 1	-1.98613	0.00340773	0.0223512
NCgl2673	fba	Fructose-bisphosphate aldolase	-2.94467	2.79e-05	0.000532744
NCgl2268	-	Fructose-2,6-bisphosphatas	2.14126	0.00188381	0.0144693
NCgl2155	gpmB	Bifunctional RNase H/acid phosphatase. probable phosphoglycerate mutase [EC 5.4.2.12]	-1.90221	0.00589043	0.0332233
NCgl0935	eno	Phosphopyruvate hydratase	-2.3001	0.000786467	0.00768124
NCgl2809	pyk	Pyruvate kinase	-2.47451	0.000394099	0.00444561
Pyruvate metabolism
NCgl2167	aceE	Pyruvate dehydrogenase subunit E1	-2.31905	0.000716963	0.00718609
NCgl2810	ldh	L-lactate dehydrogenase (EC 1.1.1.27). Catalyzes the reaction: pyruvate + NADH + H+ → (S)-lactate + NAD+	-4.52352	2.3e-09	2.34e-07
NCgl2817	lldD	L-lactate dehydrogenase	-4.66971	9.43e-10	1.19e-07
NCgl2521	pox	Pyruvate dehydrogenase (EC 1.2.5.1). Catalyzes the reaction: pyruvate + ubiquinone + H2O = acetate + CO2 + ubiquinol.	-4.21041	1.52e-08	1.22e-06
NCgl2657	eutD	Phosphotransacetylase	-2.27148	0.00097952	0.00915716
NCgl2656	ackA	Acetate kinase (EC 2.7.2.1)	-2.11818	0.00234642	0.0167986
NCgl1987	acyP	Acylphosphatase (EC 3.6.1.7)	-2.72145	0.000544888	0.00584464
NCgl0659	pyc	Pyruvate carboxylase	-3.40463	2.05e-06	6.54e-05
NCgl0903	-	Lactoylglutathione lyase	-1.78247	0.00843419	0.0442252
NCgl2709	adhA	Zn-dependent alcohol dehydrogenase (EC 1.1.1.1). Catalyzes the reaction: a primary alcohol + NAD+ = an aldehyde + NADH + H+ .	2.14631	0.00165062	0.0132788
TCA and glyoxylate cycle
NCgl0666	prpC1	Citrate synthase	-6.15432	1.33e-13	8.11e-11
NCgl1482	acn	Aconitate hydratase	-3.27852	4.25e-06	0.000118148
NCgl1084	kgd	Alpha-ketoglutarate decarboxylase	-3.71193	3.29e-07	1.57e-05
NCgl2476	sucD	Succinyl-CoA synthetase subunit alpha	2.88756	7.01e-05	0.00109338
NCgl0360	sdhA	Succinate dehydrogenase flavoprotein subunit	-2.98038	2.3e-05	0.0004458
NCgl0361	sdhB	Succinate dehydrogenase/fumarate reductase iron-sulfur subunit	-4.10702	3.39e-08	2.41e-06
NCgl2297	mdh	Malate dehydrogenase	-2.83833	5.04e-05	0.00086588
NCgl2248	aceA	isocitrate lyase	-3.13266	1.06e-05	0.000245242
NCgl2247	aceB	malate synthase G	-2.60112	0.000176837	0.00229063
Ornithine and putrescine biosynthesis
NCgl1341	argJ	Bifunctional ornithine acetyltransferase/N-acetylglutamate synthase	4.62345	1.11e-09	1.26e-07
NCgl1342	argB	Acetylglutamate kinase	4.51577	2.25e-09	2.34e-07
NCgl1340	argC	N-acetyl-gamma-glutamyl-phosphate reductase	4.97308	1.15e-10	1.85e-08
NCgl1343	argD	Acetylornithine aminotransferase	3.66073	4.58e-07	2.03e-05
Phenylalanine, tyrosine and tryptophan biosynthesis
NCgl0408	qsuC	3-dehydroquinate dehydratase	-2.26915	0.00187946	0.0144693
NCgl0409	aroE	Quinate/shikimate dehydrogenase	2.07	0.0056686	0.0322616
NCgl0223	tyrA	Prephenate dehydrogenase (EC 1.3.1.12). Catalyzes the reaction: prephenate + NAD+ = 4-hydroxyphenylpyruvate + CO2 + NADH.	-1.86036	0.00721169	0.039228
NCgl2930	trpC	Bifunctional indole-3-glycerol phosphate synthase/phosphoribosylanthranilate isomerase	-2.42155	0.000667369	0.00680049
NCgl2931	trpB	Tryptophan synthase subunit beta	-2.54245	0.000412177	0.00461547
NCgl2932	trpA	Tryptophan synthase subunit alpha	-3.17816	2.95e-05	0.000559636
Aspartate, asparagine, lysine, threonine and methionine biosynthesis
NCgl2062	ansA	L-asparaginase	2.01009	0.00429018	0.0263355
NCgl2360	metB	Cystathionine gamma-synthase (EC 2.5.1.48). Catalyzes the reaction: O4-succinyl-L-homoserine + L-cysteine = L-cystathionine + succinate.	-2.23305	0.00114532	0.0104444
NCgl0625	metY	O-acetylhomoserine aminocarboxypropyltransferase (EC 2.5.1.49). Catalyzes the reaction: O-acetyl-L-homoserine + methanethiol = L-methionine + acetate.	-2.16963	0.00150169	0.0125086
NCgl1450	metH	Methionine synthase I cobalamin-binding subunit (EC 2.1.1.13). Catalyzes the reaction: 5-methyltetrahydrofolate + L-homocysteine = tetrahydrofolate + L-methionine.	-2.34695	0.000630555	0.00651219
NCgl1094	metE	5-methyltetrahydropteroyltriglutamate--homocysteine S-methyltransferase (EC 2.1.1.14). Catalyzes the reaction: 5-methyltetrahydropteroyltri-L-glutamate + L-homocysteine = tetrahydropteroyltri-L-glutamate + L-methionine.	-4.05259	4.22e-08	2.75e-06
Serine, glycine, cystine and alanine biosynthesis
NCgl0794	serC	Phosphoserine aminotransferase (EC 2.6.1.52). Catalyzes the reaction: L-glutamate + 3-phospho-hydroxypyruvate → 3-phospho-L-serine + 2-oxoglutarate.	-2.2717	0.000933779	0.00883765
NCgl1235	serA	D-3-phosphoglycerate dehydrogenase	-1.26503	0.0569631	0.170555
Ncgl2474	cysE	serine O-acetyltransferase (EC 2.3.1.30). Catalyzes the reaction:	3.44	3.35e-06	9.65e-05
Histidine biosynthsis
Ncgl2019	hisB	Imidazoleglycerol-phosphate dehydratase (EC 4.2.1.19). Catalyzes the reaction: D-erythro-1-(imidazol-4-yl)glycerol 3-phosphate = 3-(imidazol-4-yl)-2-oxopropyl phosphate + H2O.	-2.01	0.00395665	0.0248367
NCgl2020	hisC	Histidinol-phosphate aminotransferase (EC 2.6.1.9). Catalyzes the reaction: 3-(imidazol-4-yl)-2-oxopropyl phosphate + L-glutamate = L-histidinol phosphate + 2-oxoglutarate.	-3.29502	5.09e-06	0.000136488
Ncgl2021	hisD	Histidinol dehydrogenase (EC 1.1.1.23). Catalyzes the reaction: L-histidinol + H2O + 2 NAD+ = L-histidine + 2 NADH.	-2.18	0.00146728	0.0123353
Oxidative phosphorylation
NCgl0360	sdhA	Succinate dehydrogenase flavoprotein subunit	-2.98038	2.3e-05	0.0004458
NCgl0361	sdhB	Succinate dehydrogenase/fumarate reductase iron-sulfur subunit	-4.10702	3.39e-08	2.41e-06
NCgl2109	qcrB	Cytochrome b subunit of the bc complex	-3.04373	1.62e-05	0.000335612
NCgl2112	coxC	Cytochrome C oxidase subunit III	-1.73438	0.00989494	0.0502472
NCgl2437	coxA	Heme/copper-type cytochrome/quinol oxidase	-1.95195	0.00391827	0.0248367
NCgl1104	cydA	Cytochrome bd-type quinol oxidase	-2.01025	0.00315383	0.0209592
NCgl1103	cydB	Cytochrome bd-type quinol oxidase	-3.2859	5.25e-06	0.000138257
NCgl1159	atpB	ATP synthase F0F1 subunit A	1.88927	0.00516916	0.0303887
Fatty acid biosynthesis and degradation
NCgl0388	fadD5	Long-chain-fatty-acid--CoA ligase (EC 6.2.1.3). Catalyzes the reaction: ATP + a long-chain fatty acid + CoA = AMP + diphosphate + an acyl-CoA .	-2.67294	0.000128374	0.0017896
NCgl0283	fadE	Acyl-CoA dehydrogenase	3.83941	6.66e-06	0.000168305
NCgl0279	fadD1	Acyl-CoA synthetase (EC 6.2.1.3). Catalyzes the reaction: ATP + a long-chain fatty acid + CoA = AMP + diphosphate + an acyl-CoA .	4.27064	6.61e-08	3.81e-06
Ncgl0219		Zn-dependent alcohol dehydrogenase (EC 1.1.1.1)	2.15	0.00165062	0.0132788
Glycerolipid and glycerophospholipid metabolism
NCgl2790	glpK	Glycerol kinase (EC 2.7.1.30).	-2.41814	0.000511866	0.00558848
NCgl1584	glpD	Glycerol-3-phosphate dehydrogenase	-2.32779	0.000747973	0.00739985
NCgl2807	glpQ1	Glycerophosphoryl diester phosphodiesterase (EC 3.1.4.46). Catalyzes the reaction: A glycerophosphodiester + H(2)O <=> an alcohol + sn-glycerol 3-phosphate.	-2.54851	0.000267216	0.00317852
NCgl1946	pgsA	CDP-diglyceride synthetase (EC 2.7.7.41). Catalyzes the reaction: CTP + phosphatidate = diphosphate + CDP-diacylglycerol.	1.9059	0.00551135	0.0316695
Vitamin (thiamine and vitamin V6) biosynthesis
NCgl1964	thiG	Thiazole synthase (EC 2.8.1.10).	-2.91389	5.44e-05	0.000902987
NCgl1962	thiO	Glycine/D-amino acid oxidase (EC 1.4.3.19). Catalyzes the reaction: glycine + H2O + O2 = glyoxylate + NH3 + H2O2.	-1.97847	0.00360047	0.0232208
NCgl1253	thiC	Thiamine biosynthesis protein ThiC (EC 4.1.99.17).	-6.01011	1.18e-13	8.11e-11
NCgl1408	thiM	Hydroxyethylthiazole kinase (EC 2.7.1.50). Catalyzes the reaction: ATP + 4-methyl-5-(2-hydroxyethyl)thiazole = ADP + 4-methyl-5-(2-phosphooxyethyl)thiazole.	-2.18101	0.00144816	0.0122633
NCgl1407	thiDE	Multifunctional thiamine-phosphate pyrophosphorylase/synthase/phosphomethylpyrimidine kinase (EC:2.7.1.49; 2.7.4.7; 2.5.1.3).	-3.97848	7.3e-08	4.13e-06
NCgl0755	pdxT	Glutamine amidotransferase subunit PdxT (EC 4.3.3.6). Catalyzes the reaction: D-ribose 5-phosphate + D-glyceraldehyde 3-phosphate + L-glutamine = pyridoxal 5'-phosphate + L-glutamate + 3 H2O + phosphate.	2.91968	4.24e-05	0.000752907
NCgl2973	thiD2	Phosphomethylpyrimidine kinase. Pyridoxine kinase (EC2.7.1.35). Catalyzes the reaction: ATP + pyridoxal = ADP + pyridoxal 5'-phosphate.	-1.92499	0.0045472	0.0275263
NCgl0876	pdxK	Pyridoxal/pyridoxine/pyridoxamine kinase (EC 2.7.1.35). Catalyzse the reaction: ATP + pyridoxal = ADP + pyridoxal 5'-phosphate.	3.20686	5.82e-05	0.000940581
Purine and pyrimidine metabolism
NCgl1590	relA	GTP pyrophosphokinase (EC 2.7.6.5). Catalyzes the reaction: ATP + GTP = AMP + guanosine 3'-diphosphate 5'-triphosphate .	-2.33826	0.000671087	0.00681566
NCgl0827	purH	Bifunctional phosphoribosylaminoimidazolecarboxamide formyltransferase/IMP cyclohydrolase (EC 2.1.2.3; 3.5.4.10)	-1.76112	0.00912869	0.0469805
NCgl2499	purL	Phosphoribosylformylglycinamidine synthase II (EC 6.3.5.3). Catalyzes the reaction: ATP + N2-formyl-N1-(5-phospho-D-ribosyl)glycinamide + L-glutamine + H2O = ADP + phosphate + 2-(formamido)-N1-(5-phospho-D-ribosyl)acetamidine + L-glutamate	-2.23981	0.00108276	0.00996989
NCgl1484	guaA	GMP synthase (glutamine-hydrolysing) (EC:6.3.5.2). Catalyzes the reaction: ATP + XMP + L-glutamine + H2O = AMP + diphosphate + GMP + L-glutamate.	-2.15743	0.00170599	0.0136167
NCgl2495	purF	Amidophosphoribosyltransferase (EC 2.4.2.14). Catalyzes the reaction: 5-phospho-beta-D-ribosylamine + diphosphate + L-glutamate = L-glutamine + 5-phospho-alpha-D-ribose 1-diphosphate + H2O.	-1.89244	0.00527991	0.0307442
NCgl1372	cmk	Cytidylate kinase (EC 2.7.4.25). Catalyzes the reaction: ATP + (d)CMP = ADP + (d)CDP .	3.92732	2.4e-07	1.16e-05
NCgl1548	carA	Carbamoyl phosphate synthase small subunit (EC 6.3.5.5). Catalyzes the reaction: 2 ATP + L-glutamine + HCO3- + H2O = 2 ADP + phosphate + L-glutamate + carbamoyl phosphate or L-Glutamine(aq) + H2O(l) ⇌ NH3(aq) + L-Glutamate(aq).	2.09888	0.00214226	0.0157805
Starch and sucrose metabolism
NCgl1178	glgE	Glycosidase (EC 2.4.99.16)	-2.02611	0.00292702	0.0199285
NCgl1177	glgB	1,4-alpha-glucan branching enzyme (EC 2.4.1.18)	-4.57698	1.92e-09	2.1e-07
NCgl2037	treY	Maltooligosyl trehalose synthase (EC 5.4.99.15)	-2.77522	7.3e-05	0.00112117
NCgl1072	glgM	alpha-Maltose-1-phosphate synthase (EC 2.4.1.342). Catalyzes the reaction: ADP-alpha-D-glucose + alpha-D-glucose-1-phosphate = ADP + alpha-maltose-1-phosphate.	-2.02068	0.0030359	0.0205326
Sulfur metabolism
NCgl2717	cysH	Phosphoadenosine phosphosulfate reductase.phosphoadenosine phosphosulfate reductase (EC1.8.4.8; 1.8.4.10).	-2.2032	0.00127703	0.0113156
NCgl1173	ssuD1	Coenzyme F420-dependent N5 (EC 1.14.14.5)	-3.31446	4.91e-06	0.000132776
NCgl1965	thiF	Thiamine biosynthesis protein ThiF (EC 2.7.7.80; 2.7.7.-; 2.8.1.11; 2.8.1.-)	-3.59647	1.49e-06	4.96e-05
NCgl1963	thiS	Sulfur transfer protein	-4.4947	5.22e-07	2.2e-05
NCgl0205	moeZR	Molybdopterin biosynthesis protein MoeB (EC 2.7.7.80; 2.7.7.- ; 2.8.1.11; 2.8.1.-). Catalyzes the reaction: ATP + [molybdopterin-synthase sulfur-carrier protein]-Gly-Gly = diphosphate + [molybdopterin-synthase sulfur-carrier protein]-Gly-Gly-AMP.	-2.85145	0.000120984	0.00170437
NCgl0208	moaC	Molybdenum cofactor biosynthesis protein MoaC (EC 4.6.1.17).	-2.17132	0.00208001	0.0154456
NCgl0206	moaE	Molybdopterin converting factor (EC 2.8.1.12).	-2.76738	0.00116281	0.010455
ATP- consuming related enzyme genes
NCgl1311	rbsK	Sugar kinase. Ribokinase (EC 2.7.1.15). Catalyzes the reaction: ATP + D-ribose = ADP + D-ribose 5-phosphate.	-1.97	0.0060477	0.0338605
NCgl1346	argG	Argininosuccinate synthase (EC 6.3.4.5). Catalyzes the reaction: ATP + L-citrulline + L-aspartate = AMP + diphosphate + 2-(Nomega-L-arginino)succinate.	2.12296	0.00183266	0.0141834
NCgl2716	cysD	Sulfate adenylyltransferase.sulfate adenylyltransferase subunit 2 (EC 2.7.7.4). Catalyzes the reaction: ATP + sulfate = diphosphate + adenylyl sulfate.	-3.15488	9.07e-06	0.00021825
NCgl2715	cysN	Sulfate adenylyltransferase. sulfate adenylyltransferase subunit 1 (EC 2.7.7.4). Catalyzes the reaction: ATP + sulfate = diphosphate + adenylyl sulfate.	-4.0688	3.92e-08	2.67e-06
NCgl2655	pknG	Serine/threonine protein kinase	-2.64576	0.000188804	0.00241496
NCgl2605	tilS	tRNA(Ile)-lysidine synthase (EC 6.3.4.19). Catalyzes the reaction: (tRNA(Ile2))-cytidine(34) + L-lysine + ATP = (tRNA(Ile2))-lysidine(34) + AMP + diphosphate + H2O.	2.57796	0.00438832	0.0268302
NCgl0040	pknB	Serine/threonine protein kinase	-2.24421	0.00131107	0.0114841
NCgl2516	bioD	Dithiobiotin synthetase (EC 6.3.3.3). Catalyzes the reaction: ATP + 7,8-diaminononanoate + CO2 = ADP + phosphate + dethiobiotin .	-2.16296	0.00196987	0.0147958
NCgl0155	iolC	5-dehydro-2-deoxygluconokinase (EC 2.7.1.92). Catalyzes the reaction: ATP + 5-dehydro-2-deoxy-D-gluconate = ADP + 6-phospho-5-dehydro-2-deoxy-D-gluconate.	-2.18637	0.00139546	0.0119829
NCgl0845	mthfs	5-formyltetrahydrofolate cyclo-ligase (EC 6.3.3.2). Catalyzse the reaction: ATP + 5-formyltetrahydrofolate = ADP + phosphate + 5,10-methenyltetrahydrofolate.	-1.91025	0.00526761	0.0307311
NCgl1306	coaE	Dephospho-CoA kinase (EC 2.7.1.24). Catalyzes the reaction: ATP + 3'-dephospho-CoA = ADP + CoA.	-2.39324	0.000544623	0.00584464
NCgl1012	chlI	Mg-chelatase subunit ChlI (EC 6.6.1.1). Catalyzes the reaction: ATP + protoporphyrin IX + Mg2+ + H2O = ADP + phosphate + Mg-protoporphyrin IX + 2 H+ .	-2.79456	6.65e-05	0.0010475
NCgl0840	mprB	Two-component system， OmpR family, sensor histidine kinase MprB (EC:2.7.13.3). Catalyzes the reaction: ATP + protein L-histidine = ADP + protein N-phospho-L-histidine..	2.16732	0.00177073	0.0139155
NCgl1073	glgC	Glucose-1-phosphate adenylyltransferase [EC:2.7.7.27]. Catalyzes the reaction: ATP + alpha-D-glucose 1-phosphate = diphosphate + ADP-alpha-D-glucose.	-2.07917	0.0022369	0.0161578
NCgl0205	moeZR	Molybdopterin biosynthesis protein MoeB (EC 2.7.7.80; 2.7.7.- ; 2.8.1.11; 2.8.1.-). Catalyzes the reaction: ATP + [molybdopterin-synthase sulfur-carrier protein]-Gly-Gly = diphosphate + [molybdopterin-synthase sulfur-carrier protein]-Gly-Gly-AMP.	-2.85	0.000120984	0.00170437
NADPH-forming related enzyme genes
NCgl2952	rhcM2	maleylacetate reductase (EC 1.3.1.32). Catalyzes the reaction: 2-maleylacetate + NAD(P)H <=> 3-oxoadipate + NAD(P)(+).	-1.88086	0.00631817	0.0351175
NCgl2272	proA	Gamma-glutamyl phosphate reductase (EC 1.2.1.41). Catalyzes the reaction: L-glutamate 5-semialdehyde + phosphate + NADP+ = L-glutamyl 5-phosphate + NADPH + H+.	2.86972	4.56e-05	0.000801912
NCgl0437	aldH	Ketoglutarate semialdehyde dehydrogenase (EC 1.2.1.26). Catalyzes the reaction: 2,5-dioxopentanoate + NADP+ + H2O = 2-oxoglutarate + NADPH + 2 H+ .	2.74086	9.52e-05	0.00138617
NCgl2615	-	Uncharacterized NAD(FAD)-dependent dehydrogenase	-3.91786	9.96e-08	5.16e-06
NCgl2908	merA	Mercuric reductase. Catalyzes the reaction: Hg + NADP(+) + H(+) <=> Hg(2+) + NADPH.	-2.36816	0.000651499	0.0066803
NCgl0631	mdhB	Malate/L-lactate dehydrogenase (EC 1.1.1.82). Catalyzes the reaction: (S)-malate + NADP(+) <=> oxaloacetate + NADPH.	2.88607	0.000153733	0.00204331
NCgl2867	-	NADPH:quinone reductase (EC 1.6.5.5). Catalyzes the reaction: NADPH + 2 quinone <=> NADP(+) + 2 semiquinone	2.31816	0.00192648	0.0146193
NCgl2719	fpr2	Ferredoxin/ferredoxin-NADP reductase (EC 1.18.1.2). Catalyzes the reaction: 2 reduced ferredoxin + NADP(+) + H(+) <=> 2 oxidized ferredoxin + NADPH.	-2.04521	0.00260233	0.0180803
NAD-consuming related enzyme genes
NCgl0049	gabD3	NAD-dependent aldehyde dehydrogenase, succinate-semialdehyde dehydrogenase / glutarate-semialdehyde dehydrogenase (EC 1.2.1.16; 1.2.1.79; 1.2.1.20). Catalyzes the reaction: succinate semialdehyde + NAD(P)+ + H2O = succinate + NAD(P)H + 2 H+; succinate semialdehyde + NADP+ + H2O = succinate + NADPH + 2 H+ ; 5-oxopentanoate + NAD+ + H2O = glutarate + NADH + 2 H+.	-3.37134	2.95e-06	8.68e-05
NCgl0161	iolG	Dehydrogenase (EC 1.1.1.18; 1.1.1.369). Catalyzes the reaction: myo-inositol + NAD+ = 2,4,6/3,5-pentahydroxycyclohexanone + NADH + H+; 1D-chiro-inositol + NAD+ = 2D-2,3,5/4,6-pentahydroxycyclohexanone + NADH + H+.	-2.14845	0.00392558	0.0248367
NCgl0507	fdhF	Formate dehydrogenase (EC 1.2.1.2). Catalyzes the reaction: Formate + NAD(+) <=> CO(2) + NADH.	-2.63191	0.000150212	0.00201403
Precursor availability
NCgl1024	nadA	Quinolinate synthetase (EC 2.5.1.72). Catalyzes the reaction: glycerone phosphate + iminosuccinate = pyridine-2,3-dicarboxylate + 2 H2O + phosphate.	-2.15402	0.00197646	0.0148089
NCgl2487	mshD	Mycothiol acetyltransferase (EC 2.3.1.189). Catalyzes the transfer of acetyl from acetyl-CoA to desacetylmycothiol (Cys-GlcN-Ins) to form mycothiol.	-2.08467	0.00222682	0.0161312
NCgl0485	-	Acetyl-CoA hydrolase (EC 2.8.3.8). Catalyzes the reaction: Acyl-CoA + acetate <=> a fatty acid anion + acetyl-CoA.	3.64766	0.000233346	0.00284198
NCgl2306	pcaJ	Acyl-CoA:acetate CoA transferase beta subunit (EC 2.8.3.5). Catalyzes the reaction: succinyl-CoA + a 3-oxo acid = succinate + a 3-oxoacyl-CoA .	3.32257	1.02e-05	0.000237815
NCgl1347	argH	Argininosuccinate lyase (EC 4.3.2.1). Catalyzes the reaction: 2-(Nomega-L-arginino)succinate = fumarate + L-arginine.	3.38564	2.38e-06	7.28e-05
Transcription machinery and transcription factors
NCgl0472	rpoC	DNA-directed RNA polymerase subunit beta (EC 2.7.7.6). DNA-dependent RNA polymerase catalyzes the transcription of DNA into RNA using the four ribonucleoside triphosphates as substrates.	-1.7253	0.0102516	0.0514693
NCgl2827	-	Hypothetical protein	3.69415	7.15e-05	0.00110468
NCgl2472	ramA	Regulatory-like protein. RamA is a master regulator of acetate metabolism. It positively controls the expression of acnA, aceA, aceB, ack, pta and ramB genes in the presence of acetate. RamA is also a positive regulator of rpf2 gene expression during growth on glucose as the sole carbon source .	2.84254	5.65e-05	0.000928968
NCgl2199	znr	ArsR family transcriptional regulator	-2.4093	0.000498792	0.00546526
NCgl0098	putA	Proline dehydrogenase. RHH-type transcriptional regulator, proline utilization regulon repressor / proline dehydrogenase / delta 1-pyrroline-5-carboxylate dehydrogenase [EC:1.5.5.2 1.2.1.88]	-3.60697	6.74e-07	2.62e-05
NCgl1345	argR	Arginine repressor ArgR. transcriptional regulator of arginine metabolism	-11.1321	9.16e-13	3.11e-10
NCgl0786	cspA	Cold shock protein (beta-ribbon, CspA family)	2.04372	0.00274843	0.0189233
NCgl1853	nrdR	Transcriptional regulator NrdR	3.12755	1.21e-05	0.000271924
NCgl0574	whcB	Hypothetical protein. WhiB family transcriptional regulator, redox-sensing transcriptional regulator	-4.02125	7.61e-08	4.23e-06
NCgl0374	csoR	CsoR family transcriptional regulator, copper-sensing transcriptional repressor	-1.95061	0.00853174	0.0445447
NCgl1835	ppgK	Transcriptional regulator	-1.76697	0.00876049	0.0455456
NCgl0009	ssuR	Transcriptional regulator	-2.76933	9.06e-05	0.00133863
NCgl1483	acnR	Transcriptional regulator	-2.2393	0.00136931	0.0118299
NCgl1504	sufR	Transcriptional regulator	2.89048	3.76e-05	0.000687827
NCgl2066	-	Transcriptional regulator	1.93026	0.00801613	0.0424702
NCgl2519	-	Transcriptional regulator	-4.4119	6.52e-09	6.04e-07
NCgl2523	cgmR	Transcriptional regulator	4.30341	2.08e-08	1.63e-06
NCgl2587	-	AraC family transcriptional regulator	2.42055	0.000653389	0.0066803
NCgl0120	cysR	Transcriptional regulator	2.19289	0.00153581	0.0126891
NCgl0474	-	Transcriptional regulator	1.99677	0.00548025	0.0315501
NCgl0581	-	Transcriptional regulator	3.69952	0.000335144	0.00385164
NCgl0942	-	Stress-responsive transcriptional regulator	2.14771	0.00367937	0.0236299
NCgl1989	-	Transcriptional regulator	1.95825	0.00422641	0.0261058
NCgl2359	-	Transcriptional regulator	-2.05341	0.00253016	0.0177809
NCgl2550	-	Transcriptional regulator	2.22924	0.00341672	0.0223512
NCgl2846	-	Transcriptional regulator	2.48142	0.000808567	0.00779744
NCgl2518	phoR	Two-component system, response regulators consisting of a CheY-like receiver domain and a HTH DNA-binding domain. phosphorelay signal transduction system	-2.41	0.000452936	0.00498066
NCgl2410	-	Regulator of polyketide synthase expression	3.0059	6.15e-05	0.000980564
NCgl0461	gabR	Regulator of polyketide synthase expression	-2.06389	0.00393765	0.0248367
NCgl0280	-	Ranscriptional regulator	1.89376	0.0077983	0.041532
Secretion system and membrane transprt
NCgl2266	comEA	Competence protein ComEA. DNA uptake protein.	2.83351	0.00027671	0.00325347
NCgl1434	tatA	Twin arginine translocase A. Sec-independent protein translocase protein TatA. Part of the twin-arginine translocation (Tat) system that transports large folded proteins containing a characteristic twin-arginine motif in their signal peptide across membranes. TatA could form the protein-conducting channel of the Tat system.	-2.28267	0.000862623	0.00824075
NCgl1174	ssuC	ABC transporter permease. Sulfonate transport system permease protein	-3.02214	0.000415922	0.00462354
NCgl0698	msmX	ABC transporter ATPase. Multiple sugar transport system ATP-binding protein	1.90494	0.0054776	0.0315501
NCgl2373	msmG	ABC transporter permease. Raffinose/stachyose/melibiose transport system permease protein	-2.86823	4.74e-05	0.000817833
NCgl1206	rbsB	ABC transporter periplasmic component. ribose transport system substrate-binding protein.	-2.13178	0.00239587	0.017033
NCgl2486	pstS	ABC transporter periplasmic component. Phosphate transport system substrate-binding protein.	-3.34877	3.01e-06	8.76e-05
NCgl2485	pstC	ABC transporter permease. Phosphate transport system permease protein.	-2.53188	0.000366145	0.00417651
NCgl2483	pstB	Phosphate transporter ATP-binding protein. phosphate transport system ATP-binding protein (EC 3.6.3.27)	-2.70916	0.000158142	0.00209282
NCgl1405	phnD	ABC transporter periplasmic component. Phosphonate transport system substrate-binding protein	-2.22138	0.00171163	0.0136262
NCgl0893	urtA	ABC transporter periplasmic component. Urea transport system substrate-binding protein.	3.51106	3.86e-06	0.000110141
NCgl0894	urtB	ABC transporter permease. Urea transport system permease protein.	3.64962	5.15e-06	0.000136829
NCgl0895	urtC	ABC transporter permease. Urea transport system permease protein	2.55905	0.00196509	0.0147958
NCgl0896	urtD	ABC transporter ATP-binding protein. Urea transport system permease protein	3.03571	0.00561969	0.032111
NCgl0610	metQ	ABC transporter periplasmic component. D-Methionine transport system substrate-binding protein.	-1.8066	0.00737782	0.039848
NCgl0608	metI	ABC transporter permease. D-Methionine transport system substrate-binding protein.	-1.98281	0.00519198	0.0304255
NCgl0776	-	ABC-type cobalamin/Fe3+-siderophore transport system. Iron complex transport system substrate-binding protein	3.20921	1e-05	0.000237012
NCgl1209	-	ABC transporter periplasmic component. Iron complex transport system substrate-binding protein	1.99119	0.00446161	0.0271414
NCgl2033	-	ABC transporter periplasmic component. Iron complex transport system substrate-binding protein	1.95986	0.00398427	0.0249589
NCgl0483	-	ABC transporter permease. Iron complex transport system permease protein.	2.49948	0.00428141	0.0263345
NCgl1564	-	ABC transporter permease. Iron complex transport system permease protein.	1.92489	0.00745357	0.0400449
NCgl2032	-	ABC transporter permease. Iron complex transport system permease protein.	1.95309	0.0056777	0.0322616
NCgl0637	-	ABC transporter permease. Iron complex transport system permease protein.	4.6916	0.000128791	0.0017896
NCgl0638	-	ABC transporter permease. Iron complex transport system permease protein.	2.1163	0.00473804	0.0284004
NCgl0646	-	ABC transporter permease. Iron complex transport system permease protein.	2.58851	0.000219972	0.00273355
NCgl0777	-	ABC-type cobalamin/Fe3+-siderophore transport system. Iron complex transport system permease protein.	2.01884	0.00457455	0.0275827
NCgl0778	-	ABC-type cobalamin/Fe3+-siderophore transport system. Iron complex transport system permease protein.	2.32692	0.00148655	0.0124164
NCgl1035	ecfT	ABC transporter permease. Energy-coupling factor transport system permease protein (EC3.6.3.-).	-4.15069	2.85e-08	2.07e-06
NCgl1034	ecfA1	ABC transporter duplicated ATPase. Energy-coupling factor transport system ATP-binding protein (EC3.6.3.-).	-3.60154	6.8e-07	2.62e-05
NCgl1101	cydC	ABC transporter ATPase and permease. ATP-binding cassette, subfamily C, bacterial CydC.	-3.27356	1.16e-05	0.000264062
NCgl1102	cydD	ABC transporter ATPase and permease. ATP-binding cassette, subfamily C, bacterial CydD.	-3.24106	8.93e-06	0.000217106
NCgl1365	-	ABC transporter duplicated ATPase. Macrolide transport system ATP-binding/permease protein	2.3092	0.00102613	0.00953461
NCgl1305	ptsG	PTS enzyme II; involved in mannose. PTS system, beta-glucoside-specific IIA component (EC:2.7.1.-).	-2.15443	0.00157459	0.0128704
NCgl0894	urtB	ABC transporter permease	3.64962	5.15e-06	0.000136829
NCgl0895	urtC	ABC transporter permease	2.55905	0.00196509	0.0147958
NCgl0074	crnT	Permease	2.46154	0.00156395	0.0128177
NCgl0278	-	Major facilitator superfamily permease	2.56854	0.000793797	0.00772814
NCgl1983	amtB	Ammonia permease	3.63429	5.46e-07	2.24e-05
NCgl2169	-	ABC transporter permease	1.93129	0.0059575	0.0334781
NCgl2522	cgmA	Major facilitator superfamily permease	2.32513	0.000711807	0.00715788
NCgl2524	-	Major facilitator superfamily permease	2.9237	3.92e-05	0.000709734
NCgl2936	-	ABC transporter permease	-5.88485	6.1e-13	2.43e-10
NCgl0027	znuB2	ABC transporter permease	7.28327	0.00406644	0.0253696
NCgl0030	-	ABC transporter permease	2.0454	0.00492478	0.0291463
NCgl0109	rbtT	Permease	2.38542	0.000967663	0.00907406
NCgl0130	-	Permease	2.0356	0.00846862	0.0443297
NCgl0254	brnF	Branched-chain amino acid ABC transporter permease	4.30852	4.67e-08	2.91e-06
NCgl0694	-	ABC transporter permease	-2.75633	0.000178927	0.00230793
NCgl1092	-	Major facilitator superfamily permease	1.8262	0.00763982	0.0409018
NCgl1093	-	Major facilitator superfamily permease	2.95035	5.56e-05	0.000919536
NCgl1310	uriT	Major facilitator superfamily permease	-3.63491	1.06e-06	3.81e-05
NCgl1624	-	ABC transporter permease	-1.77395	0.00871075	0.0453641
NCgl2130	-	Permease	-4.02693	5.66e-08	3.4e-06
NCgl2592	lmrB	Major facilitator superfamily permease	2.05742	0.00930875	0.0475157
NCgl2713	cysZ	Permease	-4.09616	3.75e-08	2.6e-06
NCgl2969	-	Membrane transport protein. Permeases of the major facilitator superfamily.	3.29283	0.000305681	0.00352629
NCgl2961	proP	Proline-betaine transporter	4.79533	4.82e-10	7.01e-08
NCgl2935	-	ABC transporter ATPase	-3.09534	1.4e-05	0.000309069
NCgl2816	-	Integral membrane transport protein	-3.815	1.77e-07	8.71e-06
NCgl2746	-	ABC transporter ATPase	4.48863	8.04e-08	4.31e-06
NCgl2411	mepA	Membrane proteins related to metalloendopeptidases	3.22106	9.75e-06	0.000232963
NCgl2262	-	Threonine efflux protein	2.33	0.00122458	0.0109141
NCgl1907	dinF	Na+-driven multidrug efflux pump	2.2	0.00250622	0.017735
NCgl1470	-	Arginine/ornithine transport system ATPase	-3.54533	1.48e-06	4.96e-05
NCgl1380	-	NhaP-type Na+/H+ and K+/H+ antiporter	-3.16706	1.02e-05	0.000237815
NCgl1379	-	Zinc transporter ZupT	3.31432	8.83e-06	0.000217106
NCgl0925	-	ABC transporter ATP-binding component	-3.44733	2.08e-06	6.55e-05
NCgl1210	-	Na+-dependent transporter	2.70142	0.000781942	0.00768124
NCgl0465	-	Cation transport ATPase	-2.16463	0.00152109	0.0126016
NCgl0419	-	Cation transport ATPase	-1.97758	0.00363303	0.0233814
NCgl0221	mgtE2	Mg/Co/Ni transporter MgtE	2.49147	0.000572634	0.00605724
NCgl0067	citA	Two-component system sensory transduction histidine kinase	2.12032	0.00267401	0.0184525
NCgl0066	citH	H+/citrate symporter	-5.62259	2.37e-12	6.58e-10
NCgl0060	-	Mg2+ and Co2+ transporter protein	-1.99608	0.00395351	0.0248367
NCgl0031	-	ABC transporter ATPase	2.23147	0.00473789	0.0284004
NCgl0029	-	ABC transporter periplasmic component	2.19053	0.0015623	0.0128177
The other genes
NCgl2555	nagB	Glucosamine-6-phosphate isomerase (EC 3.5.99.6). Catalyzes the reaction: alpha-D-glucosamine 6-phosphate + H2O = D-fructose 6-phosphate + NH3	-1.82	0.00920414	0.0472098
NCgl2552	cysS	Cysteinyl-tRNA synthetase (EC 6.1.1.16)	2.95	3.71e-05	0.000682377
NCgl0438	kdgD	5-dehydro-4-deoxyglucarate dehydratase (EC 4.2.1.41).	2.37	0.000612006	0.00634204
NCgl1993	mutM1	Formamidopyrimidine-DNA glycosylase (EC 3.2.2.23; 4.2.99.18)	2.52	0.000694671	0.00700862
NCgl1111	mhpA	3-(3-hydroxyphenyl)propionate hydroxylase (EC 1.14.13.219). Catalyzes the reaction: resorcinol + NADPH + H+ + O2 = hydroxyquinol + NADP+ + H2O .	2.48	0.00115937	0.010455
NCgl2582	butA	L-2,3-butanediol dehydrogenase (EC 1.1.1.- 1.1.1.76 1.1.1.304)	-12.1	1.23e-29	3.75e-26
NCgl0962	-	LamB/YcsF family protein	-4.15	4.19e-08	2.75e-06
NCgl0853	-	Glycosidase (EC 3.2.1.54)	-1.81	0.00733264	0.0397381
NCgl1472	mutA	Methylmalonyl-CoA mutase (EC 5.4.99.2).	-2.81	6.12e-05	0.000980564
NCgl1471	mutB	methylmalonyl-CoA mutase (EC 5.4.99.2)	-4.31	9.63e-09	8.41e-07
NCgl2315	pcaH	protocatechuate 3,4-dioxygenase subunit beta (EC 1.13.11.3). Catalyzes the reaction: 3,4-dihydroxybenzoate + O2 = 3-carboxy-cis,cis-muconate.	-2.14	0.00196933	0.0147958
NCgl1969	pcaB2	Adenylosuccinate lyase (EC 5.5.1.2).	2.28	0.00134764	0.0117372
NCgl1359	recN	DNA repair ATPase	4.98	1.43e-10	2.19e-08
NCgl2878	dnaB	Replicative DNA helicase	-2.42	0.000440486	0.00486125
NCgl1788	ssb	Single-stranded DNA-binding protein	-7.48	0.00140897	0.0120314
NCgl2369	ssb	Single-stranded DNA-binding protein	-2.09	0.00303443	0.0205326
NCgl1957	rnhB	Ribonuclease HII	3.98	1.57e-05	0.000329125
NCgl1192	mnmA	TRNA-specific 2-thiouridylase MnmA (EC 2.8.1.13)	2.22	0.00120381	0.0107919
NCgl0656	manB	Phosphomannomutase (EC 5.4.2.8). Catalyzes the reaction: alpha-D-mannose 1-phosphate = D-mannose 6-phosphate.	-2.21	0.00128081	0.0113162
NCgl1846	galE	UDP-glucose 4-epimerase (EC 5.1.3.2).	2.59	0.000237328	0.00287901
NCgl2340	pepN	Aminopeptidase N (EC 3.4.11.2).	-2.1	0.00208165	0.0154456
NCgl0096	-	Thiamine pyrophosphate-requiring enzyme (EC 4.1.3.1). Catalyzes the reaction: isocitrate = succinate + glyoxylate.	2.76	0.00151628	0.0125958
NCgl2701	grpE	Heat shock protein GrpE	-2.17	0.00146865	0.0123353
NCgl1598	ruvC	Holliday junction resolvase	3.48	2.22e-06	6.86e-05
NCgl1597	ruvA	Holliday junction DNA helicase RuvA	3.15	1.9e-05	0.000385021
NCgl1596	ruvB	Holliday junction DNA helicase RuvB	2.18	0.00161601	0.0130691
NCgl0548	cma	Cyclopropane-fatty-acyl-phospholipid synthase	-2.64	0.000153013	0.00204263
NCgl1096	tmm	K+ transport flavoprotein (EC 1.14.13.148)	5.47	5.43e-12	1.28e-09
NCgl1888	pncC	nicotinamide-nucleotide amidase (EC 3.5.1.42). Catalyzses the reaction: beta-nicotinamide D-ribonucleotide + H2O = beta-nicotinate D-ribonucleotide + NH3.	1.85	0.00756133	0.0405526
NCgl0899	ncd2	Dioxygenase, nitronate monooxygenase (EC 1.13.12.16). Catalyzse the reaction: ethylnitronate + O2 = acetaldehyde + nitrite + other products .	-2.26	0.00103444	0.00958267
NCgl1142	narG	Anaerobic dehydrogenase， nitrate reductase / nitrite oxidoreductase, alpha subunit (EC:1.7.5.1; 1.7.99.4)	-3.4	2.21e-06	6.86e-05
NCgl1141	narH	Nitrate reductase beta chain, nitrate reductase / nitrite oxidoreductase, beta subunit (EC:1.7.5.1 1.7.99.4).	-4.68	1.01e-09	1.19e-07
NCgl1140	narJ	Nitrate reductase delta subunit, nitrate reductase molybdenum cofactor assembly chaperone NarJ/NarW.	-4.9	9.74e-10	1.19e-07
NCgl1139	narI	Nitrate reductase gamma subunit (EC 1.7.5.1; 1.7.99.4)	-5.67	8.2e-11	1.47e-08
NCgl0620	folD	mMethylenetetrahydrofolate dehydrogenase (NADP+) / methenyltetrahydrofolate cyclohydrolase (EC:1.5.1.5; 3.5.4.9). Catalyzes the reaction: 5,10-methylenetetrahydrofolate + NADP+ = 5,10-methenyltetrahydrofolate + NADPH + H+ ; 5,10-methenyltetrahydrofolate + H2O = 10-formyltetrahydrofolate .	-1.79	0.00812173	0.0429552
NCgl0113	panB	3-methyl-2-oxobutanoate hydroxymethyltransferase (EC 2.1.2.11)	-1.97	0.00381893	0.0242712
NCgl0650	dacC	D-alanyl-D-alanine carboxypeptidase (EC 3.4.16.4)	3.58	2.75e-06	8.23e-05
NCgl0665	prpB1	PEP phosphonomutase or related enzyme (EC 4.1.3.30). Catalyzes the reaction: (2S,3R)-3-hydroxybutane-1,2,3-tricarboxylate = succinate + pyruvate.	-6.38	2.48e-13	1.26e-10
NCgl0664	prpD1	2-methylcitrate dehydratase (EC 4.2.1.79). Catalyzes the reaction: (2S,3S)-2-hydroxybutane-1,2,3-tricarboxylate = (Z)-but-2-ene-1,2,3-tricarboxylate + H2O.	-3.1	1.6e-05	0.000333743
NCgl1322	uvrA	Excinuclease ABC subunit A	2.06	0.00251872	0.0177415
NCgl1982	glnB	Nitrogen regulatory protein PII	2.26	0.0011038	0.0101331
NCgl1981	glnD	PII uridylyl-transferase	3.06	3.1e-05	0.000581668
NCgl0841	pepD	Trypsin-like serine protease	-2.8	6.16e-05	0.000980564
NCgl1122	atoE	Short chain fatty acids transporter	7.28	0.00406644	0.0253696
NCgl0874	ispE	4-diphosphocytidyl-2C-methyl-D-erythritol kinase (EC:2.7.1.148)	2.12	0.00224106	0.0161578
NCgl2918	genM	Mycothiol-dependent maleylpyruvate isomerase (EC 5.2.1.4). Catalyzes the reaction: 3-maleylpyruvate = 3-fumarylpyruvate.	-2.01	0.00479681	0.0285845
NCgl2919	genF	2-hydroxyhepta-2,4-diene-1,7-dioatesomerase (EC 3.7.1.5). Catalyzes the reaction: 3-Fumarylpyruvate + H2O <=> Pyruvate + Fumarate.	-1.98	0.00446342	0.0271414
NCgl2955	-	Oxidoreductase	-1.91	0.00476937	0.0284765
NCgl2942	cye1	NADH:flavin oxidoreductase	2.19	0.00158613	0.0129233
NCgl2917	-	Virulence associated protein. Plasmid maintenance system antidote protein. Toxin-antitoxin system.	2.44	0.000576751	0.00607975
NCgl2901	ogt	Methylated DNA-protein cysteine methyltransferase	-3.32	4.33e-06	0.000119299
NCgl2832	-	Membrane transport protein	2.61	0.000359055	0.00411098
NCgl2823	-	Metal-dependent hydrolase/carboxypeptidase	1.84	0.00732525	0.0397381
NCgl2779	cmt2	Esterase	1.84	0.00625289	0.0348288
NCgl2735	-	Nitroreductase	-1.95	0.00489511	0.029057
NCgl2700	dnaJ	Molecular chaperone DnaJ	-2.13	0.00173224	0.0137188
NCgl2680	cmr	Multidrug resistance protein	-2.62	0.000205022	0.00256866
NCgl2649	-	Epimerase	-2.1	0.00455729	0.0275328
NCgl2566	-	Threonine efflux protein	4.85	3.57e-07	1.64e-05
NCgl2530	-	HAD superfamily hydrolase	-1.89	0.00519533	0.0304255
NCgl2463		Na+/H+-dicarboxylate symporter	1.78	0.00853882	0.0445447
NCgl2378	-	Glycosyltransferases involved in cell wall biogenesis	2.85	0.0013699	0.0118299
NCgl2277	dkgA	Aldo/keto reductase	-1.9	0.00502068	0.0296298
NCgl2266	-	DNA uptake protein	2.83	0.00027671	0.00325347
NCgl2258	dctP	Dicarboxylate-binding periplasmic protein	2.71	0.00706623	0.0387123
NCgl2229	-	Coenzyme F420-dependent N5,N10-methylene tetrahydromethanopterin reductase and related flavin-dependent oxidoreductases (EC:1.14.14.3).	2.19	0.00140299	0.0120139
NCgl2205	era	GTP-binding protein Era	-1.87	0.00556707	0.0318723
NCgl2195	-	Chromosome segregation ATPase	-1.79	0.00789549	0.0419127
NCgl2178	-	Beta-lactamase class C	2.69	0.000145574	0.00197373
NCgl2156	-	Zn-ribbon protein	-2.63	0.000285162	0.00332725
NCgl2136	-	NTP pyrophosphohydrolase	-2.88	5.22e-05	0.000872008
NCgl2108	nlpC	Cell wall-associated hydrolase	2.7	0.000109329	0.00156177
NCgl2107	-	Cell wall-associated hydrolase	2.16	0.0016322	0.0131653
NCgl2095	pknL	Serine/threonine protein kinase	2.05	0.00283852	0.019456
NCgl2087	mraZ	Cell division protein MraZ	2.76	7.58e-05	0.00114679
NCgl2006	pyg	Glucan phosphorylase (EC 2.4.1.1)	2.54	0.000611766	0.00634204
NCgl1994	rnc	Ribonuclease III	1.92	0.00566825	0.0322616
NCgl1959	-	ABC transporter periplasmic component	2.43	0.00740286	0.0399128
NCgl1905	pptA	Phosphopantetheinyl transferase of siderophore synthetase	2.07	0.00344481	0.0224537
NCgl1842	-	RRNA or tRNA methylase	-1.95	0.00432626	0.0265038
NCgl1806	-	Integrase	-10.65	2.29e-11	4.66e-09
NCgl1796	-	Membrane-associated Zn-dependent protease 1	-7.33	0.00286389	0.0195422
NCgl1779	-	Micrococcal nuclease-like protein	-7.86	0.000290613	0.00336517
NCgl1692	-	Helicase	2.38	0.000987866	0.00920703
NCgl1626	-	Phosphopantothenoylcysteine synthetase/decarboxylase	-3.03	2.18e-05	0.000427223
NCgl1568	-	Periplasmic solute-binding protein	1.85	0.00827241	0.0436766
NCgl1537	fmu	TRNA and rRNA cytosine-C5-methylase	-1.96	0.00409088	0.0254701
NCgl1510	qor	NADPH:quinone reductase (EC 1.6.5.5). Catalyzes the reaction: NADPH + 2 quinone <=> NADP(+) + 2 semiquinone	-2.21	0.0012201	0.010906
NCgl1488	pacL	Cation transport ATPase	-2.69	0.000114953	0.00162691
NCgl1480	-	Cell wall-associated hydrolase	5.67	3.68e-12	9.36e-10
NCgl1395	-	Siderophore-interacting protein	4.89	4.68e-05	0.000813663
NCgl1385	-	FHA-domain-containing protein	-1.91	0.00471538	0.0283758
NCgl1373	engA	GTP-binding protein EngA	2.72	0.000108044	0.00155754
NCgl1371	-	16S rRNA uridine-516 pseudouridylate synthase	1.98	0.00358086	0.0231431
NCgl1366	parA2	Chromosome partitioning ATPase	2.38	0.000610412	0.00634204
NCgl1338	-	Acyltransferase. Transferase activity, transferring acyl groups other than amino-acyl groups.	1.85	0.0066993	0.0369671
NCgl1324	infC	Translation initiation factor IF-3	1.92	0.00446587	0.0271414
NCgl1303	-	SAM-dependent methyltransferase	3.88	1.23e-06	4.18e-05
NCgl1281	int1	Integrase	3.35	8.95e-06	0.000217106
NCgl1212	-	Dinucleotide-binding protein	2.67	0.000279689	0.0032759
NCgl1208	-	Acetyltransferase, including N-acetylases of ribosomal proteins.	-4	7.89e-08	4.31e-06
NCgl1170	-	Lactoylglutathione lyase	-3.91	1.67e-07	8.37e-06
NCgl1128	-	Copper chaperone	-1.88	0.00625483	0.0348288
NCgl1100	-	Non-ribosomal peptide synthetase modules and related proteins	2.07	0.0026495	0.0183247
NCgl1098	-	Alpha-beta hydrolase esterase	2.21	0.00158951	0.0129233
NCgl1070	-	SAM-dependent methyltransferase	1.94	0.00422714	0.0261058
NCgl0989a	-	Plasmid maintenance system killer protein	2.11	0.00216427	0.015818
NCgl0961	-	Allophanate hydrolase subunit 1	-2.7	0.000204194	0.00256866
NCgl0960	-	Allophanate hydrolase subunit 2	-3.7	6.85e-07	2.62e-05
NCgl0873	rsmA	Dimethyladenosine transferase (EC 2.1.1.182)	2.31	0.000854261	0.00818645
NCgl0773	-	Siderophore-interacting protein	2.85	0.0013699	0.0118299
NCgl0766	-	Archaeal fructose-1,6-bisphosphatase and related enzymes of inositol monophosphatase family	-1.91	0.00509387	0.0300038
NCgl0706	-	Type II restriction enzyme	-1.87	0.0061721	0.0344938
NCgl0687	ntaA	Nitrilotriacetate monooxygenase	2.49	0.00598859	0.033591
NCgl0678	accD1	Detergent sensitivity rescuer dtsR1	3.58	7.31e-07	2.76e-05
NCgl0622	-	Flotillin-like protein	1.83	0.00693843	0.0381489
NCgl0611	dnaE2	Error-prone DNA polymerase	3.08	2.1e-05	0.000413585
NCgl0569	gcp	DNA-binding/iron metalloprotein/AP endonuclease	-3.06	2.24e-05	0.000435551
NCgl0568	-	Acetyltransferase	-3.06	2.76e-05	0.000530231
NCgl0566	papA	Aminopeptidase	-2.9	3.91e-05	0.000709734
NCgl0552	-	DNA segregation ATPase FtsK/SpoIIIE family protein	2.05	0.00634793	0.0352189
NCgl0542	truA	tRNA pseudouridine synthase A	2.81	0.000241041	0.0029125
NCgl0514	-	Acetyltransferase	2.93	0.00052717	0.00573509
NCgl0427	ccsB	Cytochrome C assembly protein	-2.98	5.14e-05	0.000868182
NCgl0426	-	Cytochrome C biosynthesis protein ResB	-2.15	0.00236434	0.0168874
NCgl0342	-	Lipopolysaccharide synthesis sugar transferase	-3.7	4.49e-07	2.02e-05
NCgl0341	-	Pyridoxal phosphate-dependent enzyme	-2.9	3.95e-05	0.000710528
NCgl0340	capD	Nucleoside-diphosphate sugar epimerase	-2.13	0.00182447	0.0141559
NCgl0328	-	Nitroreductase (EC 1.6.99.3), NADH dehydrogenase activity. Catalyzes the reaction: NADH + acceptor <=> NAD(+) + reduced acceptor	-2.95	3e-05	0.000566962
NCgl0310	rluC1	23S RNA-specific pseudouridylate synthase	3.62	5.44e-06	0.000142128
NCgl0282	-	4-hydroxyphenyl-beta-ketoacyl-CoA hydrolase	4.58	6.24e-08	3.67e-06
NCgl0234	-	Dioxygenase	-3.57	7.86e-07	2.91e-05
NCgl0187	-	FAD/FMN-containing dehydrogenase	-2.29	0.00085176	0.00818645
NCgl0186	-	Short chain dehydrogenase	-3.55	1.09e-06	3.82e-05
NCgl0099	-	Oxidoreductase (EC 1.1.1.91). Catalyzes the reaction: An aromatic alcohol + NADP(+) <=> an aromatic aldehyde + NADPH.	-2.06	0.00258777	0.0180612
NCgl0064	phoH1	ATPase related to phosphate starvation-inducible protein PhoH	-2.69	0.000197973	0.00250084
NCgl0061	-	4-oxalocrotonate tautomerase	-1.78	0.00883093	0.0458339
NCgl0038	-	Siderophore-interacting protein	-2.3248	0.0019302	0.0146193
NCgl0018	-	Protein-disulfide isomerase	1.99677	0.00548025	0.0315501
NCgl0017	-	Cytochrome C biogenesis protein	2.82262	0.000270853	0.00320929
NCgl0012	gyrA	DNA gyrase subunit A	-2.1176	0.00191434	0.0146193
NCg1t58	-	tRNA	2.5457	0.00280825	0.0192917
NCg1t46	-	tRNA	-1.97653	0.00476716	0.0284765
NCg1t29	-	tRNA	7.23468	0.00547934	0.0315501
NCg1t28	-	tRNA	-2.74799	0.00583707	0.0329832
NCg1t21	-	tRNA	3.18316	0.000148311	0.0019973
NCg1t12	-	tRNA	-2.09661	0.00348257	0.0226515
NCg1t07	-	tRNA	-3.31056	0.00174368	0.0137737
NcG10s02	-	miscRNA	-2.5979	0.000176182	0.00229063
NcG10s01	-	miscRNA	-2.44047	0.000392162	0.00444014
NCgl0348	tnp17a(ISCg17a)	Transposase	3.66194	8.31e-05	0.00123913
NCgl2665	tnp8b(ISCg8a)	Transposase	2.12602	0.00310629	0.0207335
NCgl0034	-	Hypothetical protein	2.74285	0.000163847	0.00215295
NCgl0056	-	Hypothetical protein	2.19612	0.0032809	0.021661
NCgl0057	-	Hypothetical protein	-2.11835	0.0021044	0.015539
NCgl0076	-	Hypothetical protein	4.67011	1.03e-08	8.76e-07
NCgl0077	-	Hypothetical protein	2.69938	0.000114827	0.00162691
NCgl0097	-	Hypothetical protein	2.07354	0.00774696	0.0413306
NCgl0136	-	Hypothetical protein	-3.05586	1.74e-05	0.000354405
NCgl0144	-	Hypothetical protein	2.90293	4.44e-05	0.000784229
NCgl0156	-	Hypothetical protein	-2.60631	0.000232368	0.00284139
NCgl0190	-	Hypothetical protein	-2.32727	0.00104826	0.00968138
NCgl0236	-	Hypothetical protein	8.6375	1.34e-05	0.000300051
NCgl0255	brnE	Hypothetical protein	3.53459	1.53e-05	0.000325087
NCgl0276	-	Hypothetical protein	3.28347	1.41e-05	0.000309486
NCgl0295	-	Hypothetical protein	2.24447	0.00210253	0.015539
NCgl0298	-	Hypothetical protein	-2.5714	0.00147798	0.0123786
NCgl0387	-	Hypothetical protein	-2.27207	0.00305502	0.0205709
NCgl0415	-	Hypothetical protein	2.50634	0.00216805	0.015818
NCgl0431	-	Hypothetical protein	-2.22724	0.00122868	0.0109188
NCgl0436	-	Hypothetical protein	3.41549	9.46e-05	0.00138346
NCgl0440	-	Hypothetical protein	-2.2862	0.00091827	0.00871786
NCgl0479		Hypothetical protein	2.1384	0.00652301	0.0361247
NCgl0508	-	Hypothetical protein	-3.38457	2.81e-06	8.34e-05
NCgl0623	-	Hypothetical protein	1.94019	0.00421755	0.0261058
NCgl0649	-	Hypothetical protein	-1.81395	0.00710973	0.0388809
NCgl0672	-	Hypothetical protein	-2.48687	0.000426315	0.0047219
NCgl0724	-	Hypothetical protein	2.80782	9.25e-05	0.00135943
NCgl0732	-	Hypothetical protein	5.06284	6.75e-07	2.62e-05
NCgl0738	-	Hypothetical protein	-2.68466	0.000145915	0.00197373
NCgl0772	-	Hypothetical protein	2.56469	0.000562086	0.00598709
NCgl0801	-	Hypothetical protein	2.96586	0.000289835	0.00336517
NCgl0807	-	Hypothetical protein	-3.16648	8.13e-06	0.000202077
NCgl0861	-	Hypothetical protein	7.07825	0.00744743	0.0400449
NCgl0879	-	Hypothetical protein	-2.57814	0.000196128	0.00248781
NCgl0891	-	Hypothetical protein	4.94375	5.77e-10	8.02e-08
NCgl0910	-	Hypothetical protein	-2.65333	0.000221547	0.00273935
NCgl0963	-	Hypothetical protein	-4.07913	4.34e-08	2.76e-06
NCgl0968	ssuI	Hypothetical protein	-1.78088	0.0093104	0.0475157
NCgl0969	-	Hypothetical protein	-3.6194	0.00013422	0.00184824
NCgl1018	phnA	Hypothetical protein	2.92599	4.06e-05	0.000725087
NCgl1033	-	Hypothetical protein	-3.11686	1.17e-05	0.000264062
NCgl1039	-	Hypothetical protein	2.19153	0.00232489	0.0166835
NCgl1125	-	Hypothetical protein	-2.54753	0.000229207	0.002814
NCgl1193	-	Hypothetical protein	2.7961	7.57e-05	0.00114679
NCgl1254	-	Hypothetical protein	-2.01833	0.00307311	0.020602
NCgl1280	-	Hypothetical protein	2.16865	0.00193202	0.0146193
NCgl1298	-	Hypothetical protein	2.19425	0.00342178	0.0223512
NCgl1319	uvrD3	Hypothetical protein	1.76024	0.00919959	0.0472098
NCgl1370	-	Hypothetical protein	2.41659	0.000637612	0.0065629
NCgl1393	-	Hypothetical protein	-2.15685	0.00168991	0.0135237
NCgl1406		Hypothetical protein	-3.51754	1.79e-06	5.76e-05
NCgl1477	-	Hypothetical protein	2.511	0.000387187	0.00440011
NCgl1577	-	Hypothetical protein	-2.08012	0.00258486	0.0180612
NCgl1622	-	Hypothetical protein	2.94011	3.48e-05	0.000644794
NCgl1629	-	Hypothetical protein	2.00006	0.00318223	0.0211022
NCgl1631	-	Hypothetical protein	3.48616	0.000258681	0.00308902
NCgl1672	-	Hypothetical protein	2.42428	0.000722107	0.00721399
NCgl1685	-	Hypothetical protein	2.54246	0.00181837	0.0141444
NCgl1751	-	Hypothetical protein	2.6023	0.000245102	0.00294991
NCgl1752	-	Hypothetical protein	3.98125	3.58e-07	1.64e-05
NCgl1756	-	Hypothetical protein	2.22062	0.00114927	0.0104444
NCgl1973	-	Hypothetical protein	-2.31665	0.00074567	0.00739985
NCgl2018	-	Hypothetical protein	3.39203	1.07e-05	0.000246813
NCgl2043	-	Hypothetical protein	-2.21388	0.00130924	0.0114841
NCgl2135	-	Hypothetical protein	-2.88052	6.97e-05	0.00109309
NCgl2145	-	Hypothetical protein	-2.64278	0.000140261	0.00192277
NCgl2149	-	Hypothetical protein	-2.46754	0.000804935	0.00778896
NCgl2151		Hypothetical protein	-2.04918	0.0026236	0.0181867
NCgl2201		Hypothetical protein	2.07539	0.00303399	0.0205326
NCgl2356	-	Hypothetical protein	2.94779	4.67e-05	0.000813663
NCgl2388	lppS	Hypothetical protein	2.07323	0.00232401	0.0166835
NCgl2451	-	Hypothetical protein	-1.88652	0.00835817	0.0439793
NCgl2462	-	Hypothetical protein	2.88329	7.12e-05	0.00110468
NCgl2466	-	Hypothetical protein	-7.96735	0.000164799	0.00215295
NCgl2468	-	Hypothetical protein	-8.85777	1.72e-06	5.64e-05
NCgl2596	-	Hypothetical protein	1.84594	0.00933855	0.0475799
NCgl2622	-	Hypothetical protein	-5.53658	5.79e-05	0.000940581
NCgl2625	-	Hypothetical protein	-2.10208	0.00259719	0.0180803
NCgl2626	-	Hypothetical protein	-2.79575	8.68e-05	0.00128859
NCgl2627	-	Hypothetical protein	-3.64162	7.89e-07	2.91e-05
NCgl2679	-	Hypothetical protein	2.20711	0.00535608	0.0310693
NCgl2722	phnB1	Hypothetical protein	-1.80172	0.00908112	0.0468145
NCgl2744	-	Hypothetical protein	4.628	1.35e-08	1.11e-06
NCgl2780	-	Hypothetical protein	1.8272	0.00839396	0.0440899
NCgl2789	-	Hypothetical protein	2.48101	0.000608289	0.00634204
NCgl2805	-	Hypothetical protein	-6.2005	5.28e-14	5.38e-11
NCgl2841	-	Hypothetical protein	-1.90144	0.00489194	0.029057
NCgl2895	-	Hypothetical protein	1.91988	0.00556748	0.0318723
NCgl2899	-	Hypothetical protein	1.88525	0.00535518	0.0310693
NCgl2913	-	Hypothetical protein	3.97569	1.03e-07	5.25e-06
NCgl0014	-	Hypothetical protein	-1.84014	0.00904659	0.0467152
NCgl0103	-	Hypothetical protein	3.28755	5.74e-05	0.000937674
NCgl0114	-	Hypothetical protein	-2.0319	0.00306615	0.0206005
NCgl0165	-	Hypothetical protein	1.99438	0.0038093	0.0242605
NCgl0166	-	Hypothetical protein	2.25476	0.00161097	0.013063
NCgl0183	-	Hypothetical protein	-2.18087	0.00146878	0.0123353
NCgl0216	-	Hypothetical protein	2.26606	0.0013066	0.0114841
NCgl0217	-	Hypothetical protein	-2.22402	0.00330435	0.0217234
NCgl0323	-	Hypothetical protein	-2.14071	0.00181617	0.0141444
NCgl0362	-	Hypothetical protein	-2.10839	0.00198939	0.0148693
NCgl0366	-	Hypothetical protein	-2.03892	0.00304854	0.0205709
NCgl0442	-	Hypothetical protein	-2.91674	0.000415922	0.00462354
NCgl0522	-	Hypothetical protein	3.86723	0.00171842	0.0136447
NCgl0546	-	Hypothetical protein	3.57893	4.24e-06	0.000118148
NCgl0559	-	Hypothetical protein	3.35741	1.67e-05	0.000343631
NCgl0560	-	Hypothetical protein	5.83894	6.43e-09	6.04e-07
NCgl0565	-	Hypothetical protein	-1.76934	0.0089514	0.0463019
NCgl0567	-	Hypothetical protein	-2.43703	0.00060685	0.00634204
NCgl0571	-	Hypothetical protein	-3.00883	5.14e-05	0.000868182
NCgl0615	-	Hypothetical protein	2.08547	0.00374597	0.0240072
NCgl0680	-	Hypothetical protein	1.88374	0.00690149	0.0380142
NCgl0712	-	Hypothetical protein	2.80876	0.000133741	0.00184824
NCgl0713	-	Hypothetical protein	3.17807	1.44e-05	0.000309486
NCgl0775	-	Hypothetical protein	-2.14735	0.00185045	0.0142849
NCgl0781	-	Hypothetical protein	-3.01487	7.84e-05	0.0011811
NCgl0783	-	Hypothetical protein	-2.59099	0.000206389	0.00257523
NCgl0800	-	Hypothetical protein	2.33392	0.00110784	0.0101398
NCgl0883	-	Hypothetical protein	1.9804	0.00380278	0.0242605
NCgl0917	-	Hypothetical protein	3.56625	8.08e-07	2.94e-05
NCgl0927	-	Hypothetical protein	-2.71544	0.000143968	0.00196478
NCgl0928	-	Hypothetical protein	-3.28552	6.6e-06	0.000168182
NCgl0932	porC	Hypothetical protein	2.17781	0.00352912	0.0229056
NCgl0934	-	Hypothetical protein	2.23478	0.00176496	0.0139059
NCgl0970	-	Hypothetical protein	3.49834	0.00087065	0.00829151
NCgl0983	-	Hypothetical protein	1.76771	0.00979815	0.0498385
NCgl0985	-	Hypothetical protein	-2.94542	0.00311863	0.0207705
NCgl0987	cmt5	Hypothetical protein	3.07671	1.93e-05	0.000388362
NCgl1011	-	Hypothetical protein	-4.67989	1.01e-09	1.19e-07
NCgl1030	phnB2	Hypothetical protein	-2.40749	0.000542071	0.00584464
NCgl1036	-	Hypothetical protein	-3.81817	3.37e-07	1.58e-05
NCgl1083	-	Hypothetical protein	-3.66611	5.25e-07	2.2e-05
NCgl1089	-	Hypothetical protein	-2.79789	7.98e-05	0.00119636
NCgl1115	-	Hypothetical protein	2.50634	0.00216805	0.015818
NCgl1158	-	Hypothetical protein	4.58019	0.000222231	0.00273935
NCgl1217	-	Hypothetical protein	3.44533	5.75e-06	0.000148938
NCgl1287	tnp23a(ISCg23a)	Hypothetical protein	3.50196	1.57e-05	0.000329125
NCgl1320	-	Hypothetical protein	-1.86211	0.00580672	0.0328725
NCgl1327	-	Hypothetical protein	-1.84449	0.00789719	0.0419127
NCgl1348	-	Hypothetical protein	2.16568	0.00179572	0.0140396
NCgl1360	-	Hypothetical protein	3.2558	6.1e-06	0.000156671
NCgl1361	-	Hypothetical protein	3.37474	4.76e-06	0.000129942
NCgl1367	-	Hypothetical protein	3.0771	2.07e-05	0.000411722
NCgl1439	-	Hypothetical protein	-3.66911	5.26e-07	2.2e-05
NCgl1486	-	Hypothetical protein	-2.45292	0.000556169	0.00594479
NCgl1588	-	Hypothetical protein	1.99498	0.00327714	0.021661
NCgl1625	-	Hypothetical protein	-2.18012	0.00139505	0.0119829
NCgl1627	-	Hypothetical protein	-3.20256	8.08e-06	0.000202077
NCgl1737	-	Hypothetical protein	1.97732	0.00395646	0.0248367
NCgl1753	-	Hypothetical protein	4.88849	1.73e-06	5.64e-05
NCgl1816	int2'	Hypothetical protein	2.12558	0.00190137	0.0145676
NCgl1821	ribD	Hypothetical protein	-1.82575	0.00714359	0.0389963
NCgl1848	-	Hypothetical protein	1.92142	0.00454036	0.0275263
NCgl1854	divS	Hypothetical protein	5.15418	9.04e-11	1.54e-08
NCgl1890	-	Hypothetical protein	-2.60878	0.000188686	0.00241496
NCgl1924	-	Hypothetical protein	-1.83532	0.00734446	0.0397381
NCgl1931	-	Hypothetical protein	2.20932	0.00154716	0.0127485
NCgl1942	-	Hypothetical protein	-2.11081	0.0024092	0.017088
NCgl2002	-	Hypothetical protein	-2.10945	0.00237709	0.0169389
NCgl2056	-	Hypothetical protein	2.15866	0.00590309	0.0332334
NCgl2103	-	Hypothetical protein	2.13153	0.00202704	0.0151138
NCgl2144	-	Hypothetical protein	4.58591	5.5e-07	2.24e-05
NCgl2150	-	Hypothetical protein	-2.05574	0.00255901	0.0179424
NCgl2177	-	Hypothetical protein	2.1101	0.00193154	0.0146193
NCgl2222	treX	Hypothetical protein	-2.22413	0.00179236	0.0140396
NCgl2370	-	Hypothetical protein	-2.26825	0.000964893	0.00907406
NCgl2379	int3	Hypothetical protein	4.59665	0.000193372	0.00246307
NCgl2387	-	Hypothetical protein	3.43652	3.35e-06	9.65e-05
NCgl2389	-	Hypothetical protein	2.75999	0.000108523	0.00155754
NCgl2407	-	Hypothetical protein	2.06777	0.00573605	0.0325327
NCgl2435	-	Hypothetical protein	1.86246	0.0083585	0.0439793
NCgl2456	-	Hypothetical protein	-2.3942	0.000946035	0.00892602
NCgl2520	-	Hypothetical protein	-4.42004	4.85e-09	4.78e-07
NCgl2544	ksdD	Hypothetical protein	4.22561	0.000405979	0.00456279
NCgl2568	-	Hypothetical protein	2.34278	0.00134299	0.0117301
NCgl2577	-	Hypothetical protein	2.33738	0.000677991	0.00686298
NCgl2584	-	Hypothetical protein	-1.89509	0.00526138	0.0307311
NCgl2609	-	Hypothetical protein	-2.71273	0.000566218	0.00601017
NCgl2610	-	Hypothetical protein	-3.00605	0.000755559	0.00745079
NCgl2623	-	Hypothetical protein	-1.85901	0.00704098	0.0386432
NCgl2628	-	Hypothetical protein	-1.81187	0.00771375	0.0412254
NCgl2671	-	Hypothetical protein	2.72957	0.000785476	0.00768124
NCgl2714	cysY	Hypothetical protein	-4.33152	8.79e-09	7.91e-07
NCgl2726	tctC	Hypothetical protein	-2.06985	0.00251875	0.0177415
NCgl2742	-	Hypothetical protein	2.54276	0.000251859	0.00301935
NCgl2771	-	Hypothetical protein	-2.45665	0.000737805	0.00734681
NCgl2784	-	Hypothetical protein	-2.66711	0.000127723	0.0017896
NCgl2803	-	Hypothetical protein	-4.16153	2.33e-08	1.78e-06
NCgl2821	-	Hypothetical protein	1.90915	0.00719966	0.039228
NCgl2822	-	Hypothetical protein	2.37915	0.00080514	0.00778896
NCgl2842	uspA3	Hypothetical protein	-3.28459	4.12e-06	0.000116758
NCgl2900	-	Hypothetical protein	2.88517	5.1e-05	0.000868182
NCgl2902	-	Hypothetical protein	-2.01328	0.00310301	0.0207335
NCgl2940	-	Hypothetical protein	-1.91318	0.00492922	0.0291463
NCgl2959	phoC	Hypothetical protein	2.10804	0.00379494	0.0242605
NCgl2972	-	Hypothetical protein	-2.89369	6.59e-05	0.00104353
NCgl2981	-	Hypothetical protein	2.06247	0.00356026	0.0230587
NCgl1758	-	Hypothetical protein	2.13269	0.00221535	0.0160863
NCgl1762	-	Hypothetical protein	2.09685	0.00328776	0.021661
NCgl1775	-	Hypothetical protein	-11.0129	2.06e-12	6.31e-10
NCgl1776	-	Hypothetical protein	-8.9121	1.22e-06	4.18e-05
NCgl1777	-	Hypothetical protein	-8.9121	1.22e-06	4.18e-05
NCgl1780	-	Hypothetical protein	-9.06381	4.66e-07	2.03e-05
NCgl1781	-	Hypothetical protein	-8.15927	7.45e-05	0.00113813
NCgl1783	-	Hypothetical protein	-12.2992	3.52e-16	5.39e-13
NCgl1784	-	Hypothetical protein	-8.0665	9.64e-05	0.00139609
NCgl1786	-	Hypothetical protein	-8.48019	1.45e-05	0.000309486
NCgl1790	-	Hypothetical protein	-7.33312	0.00286389	0.0195422
NCgl1792	-	Hypothetical protein	-9.4417	5.22e-08	3.19e-06
NCgl1804	-	Hypothetical protein	-10.8274	7.07e-12	1.54e-09
NCgl1805	-	Hypothetical protein	-10.5475	4.36e-11	8.32e-09
NCgl1808	-	Hypothetical protein	-7.96735	0.000164799	0.00215295
NCgl1811	-	Hypothetical protein	-7.74592	0.000530405	0.00574981
NCgl1812	-	Hypothetical protein	-11.1883	6.37e-13	2.43e-10
NCgl2391	-	Hypothetical protein	3.82845	1.08e-06	3.82e-05
NCgl2711	-	Hypothetical protein	3.40546	0.00116281	0.010455
NCgl1314	-	Hypothetical protein	-1.93276	0.00924907	0.0473608
NCgl2252	-	Hypothetical protein	3.92253	9.15e-08	4.82e-06
NCg1r04	-	16S ribosomal RNA	-2.93643	5.19e-05	0.000871262
NCg1r05	-	23S ribosomal RNA	-3.61798	6.3e-07	2.53e-05
NCg1r09	-	23S ribosomal RNA	-2.92988	3.3e-05	0.000615752
NCg1r10	-	5S ribosomal RNA	4.43213	2.04e-05	0.000408404
NCg1r13	-	16S ribosomal RNA	-8.48019	1.45e-05	0.000309486
NCgl0476	rpsL	30S ribosomal protein S12	2.08954	0.00220418	0.0160433
NCgl0486	rpsJ	30S ribosomal protein S10	2.22327	0.00115138	0.0104444
NCgl0487	rplC	50S ribosomal protein L3	1.93657	0.00427995	0.0263345
NCgl0488	rplD	50S ribosomal protein L4	1.95057	0.0041596	0.0258453
NCgl0556	rplM	50S ribosomal protein L13	2.14225	0.00168658	0.0135237
NCgl0557	rpsI	30S ribosomal protein S9	2.18665	0.00142855	0.0121646

## Sheet: Suppl. Table 3
Suppl. Table 3 Differential expressed genes between C. glutamicum PUT-ALE and ΔAPE6937R42
Glycolysis pathway
Locus tag	Gene name	Protein	log2 ratio	PValue	FDR
NCgl1524	tpiA	Triosephosphate isomerase (EC 5.3.1.1). Catalyzes the reaction: D-glyceraldehyde 3-phosphate = glycerone phosphate .	2.52	0.000283396	0.006821581
NCgl1013	gpmB	Phosphoglycerate mutase/fructose-2,6-bisphosphatase (EC 5.4.2.12). Catalyze the reaction: 2-phospho-D-glycerate = 3-phospho-D-glycerate.	2.37	0.000999243	0.016281591
NCgl2709	adhP	Zn-dependent alcohol dehydrogenases (EC 1.1.1.1)	5.71	1.07E-12	9.86E-10
TCA cycle
NCgl2476	sucD	Succinate--CoA ligase [ADP-forming] subunit alpha (EC 6.2.1.5). Catalyzes the reaction: ATP + succinate + CoA = ADP + phosphate + succinyl-CoA. ATP consuming	2.25	0.001154814	0.017918364
Glutamate and glutamine biosynthesis
NCgl2148	glnA2	Glutamine synthase (EC 6.3.1.2)	1.48	0.00321368	0.039296883
Phenylalanine, tyrosine and tryptophan biosynthesis
NCgl2927	trpE	Anthranilate synthase component 1 (EC 4.1.3.27)	-2.4	0.000508979	0.010236501
NCgl2928	trpG	Anthranilate synthase component 2 (EC 4.1.3.27). Catalyzes the reaction: chorismate + L-glutamine → anthranilate + L-glutamate + pyruvate + H+	-2.72	0.000140361	0.004206694
NCgl2929	trpD	Anthranilate phosphoribosyltransferase (EC 2.4.2.18). Catalyzes the reaction: N-(5-phosphoribosyl)-anthranilate + diphosphate ← anthranilate + 5-phospho-α-D-ribose 1-diphosphate	-3.2	0.00000937	0.000609335
NCgl2930	trpC	Tryptophan biosynthesis protein TrpCF (EC 4.1.1.48)	-3.26	0.00000705	0.000489863
NCgl2931	trpB	Tryptophan synthase beta chain (EC 4.2.1.20)	-2.95	0.0000434	0.001867501
NCgl2932	trpA	Tryptophan synthase alpha chain (EC 4.2.1.20)	-3.95	0.000000336	0.0000396
Aspartate, asparagine, lysine, threonine and methionine biosynthesis
NCgl2054	-	Diaminopimelate decarboxylase (EC 4.1.1.20)	-1.1	0.000256714	0.006467859
NCgl2227	aecD	PLP-dependent aminotransferase and cystathionine beta-lyase (EC 2.6.1.-)	1.46	0.004247282	0.04842951
Fatty acid biosynthesis metabolism
NCgl0279	fadD1	Acyl-CoA synthetases (AMP-forming)/AMP-acid ligases II (EC 6.2.1.3)	3.24	0.00000804	0.000546154
Glyoxylate metabolism
NCgl2248	aceA	Isocitrate lyase (ICL) (EC 4.1.3.1)	-2.41	0.000492073	0.010028451
Vitamin (thiamine and vitamin V6) biosynthesis
NCgl1964	thiG	Thiazole synthase (EC 2.8.1.10). Catalyzes the reaction: 1-deoxy-D-xylulose 5-phosphate + 2-iminoacetate + thiocarboxy-[sulfur-carrier protein ThiS] = 2-[(2R,5Z)-2-carboxy-4-methylthiazol-5(2H)-ylidene]ethyl phosphate + [sulfur-carrier protein ThiS] + 2 H2O.	-2.62	0.000222523	0.005864254
NCgl1961	thiE	Thiamine-phosphate synthase (EC 2.5.1.3)	-2.46	0.000364361	0.00825075
NCgl0754	pdxS	Pyridoxal 5'-phosphate synthase subunit PdxS(EC 4.3.3.6). Catalyzes the reaction: D-ribose 5-phosphate + D-glyceraldehyde 3-phosphate + L-glutamine = pyridoxal 5'-phosphate + L-glutamate + 3 H2O + phosphate.	2.03	0.002894871	0.036439368
NCgl0755	pdxT	Pyridoxal 5'-phosphate synthase subunit PdxT (EC 4.3.3.6). Catalyzes the reaction: D-ribose 5-phosphate + D-glyceraldehyde 3-phosphate + L-glutamine = pyridoxal 5'-phosphate + L-glutamate + 3 H2O + phosphate.	4.45	5.69E-09	0.00000116
NCgl1962	thiO	Glycine/D-amino acid oxidases (Deaminating) [EC1.4.3.19]. Catalyzes the reaction: Oxygen + Glycine + H2O <=> NH3 + Hydrogen peroxide + Glyoxylate	-1.94	0.004192385	0.048362726
NADPH-forming related enzyme genes
NCgl2272	proA	Gamma-glutamyl phosphate reductase (GPR) (EC 1.2.1.41). Catalyzes the reaction: L-glutamyl 5-phosphate + NADPH + H+ = L-glutamate 5-semialdehyde + phosphate + NADP+.	2.3	0.000804977	0.013824806
NCgl0437	aldH	NAD-dependent aldehyde dehydrogenases (EC 1.2.1.26). Catalyzes the reaction: 2,5-dioxopentanoate + NADP+ + H2O = 2-oxoglutarate + NADPH + 2 H+ .	4.46	4.03E-09	0.00000099
NCgl1318	qor2	NAD(P)H dehydrogenase (quinone) [EC1.6.5.2]. Catalyzess the reaction: NAD(P)H + H+ + a quinone = NAD(P)+ + a hydroquinone	-2.53	0.000260238	0.006467859
NAD-forming related enzyme genes
NCgl0328	-	Nitroreductase (EC 1.6.99.3). Catalyzes the reaction: NADH + acceptor <=> NAD(+) + reduced acceptor	-2.17	0.001595025	0.023108964
NCgl2957	idhA1	myo-inositol dehydrogenase (EC 1.1.1.18). Catalyzes the reaction: NADH + 2,4,6/3,5-Pentahydroxycyclohexanone <=> NAD+ + myo-Inositol.	2.29	0.003100651	0.038375262
ATP-consuming related enzyme genes
NCgl0306	cyaB	Adenylate cyclase (EC 4.6.1.1). Catalyzes the reaction: ATP = 3',5'-cyclic AMP + diphosphate.	2.81	0.0000667	0.00236929
Precursor availability
NCgl1024	nadA	Quinolinate synthase A (EC 2.5.1.72). Catalyzes the reaction: glycerone phosphate + iminosuccinate = pyridine-2,3-dicarboxylate + 2 H2O + phosphate.	-2.63	0.000190412	0.005106035
NCgl2306	pcaJ	Acyl-CoA:acetate CoA transferase beta subunit (EC 2.8.3.6)	2.41	0.000562081	0.010875192
Sulfur metabolism
NCgl1965	thiF	Dinucleotide-utilizing enzymes involved in molybdopterin and thiamine biosynthesis family 2	-2.38	0.000856384	0.014501957
Secretion system and membrane transprt
NCgl1209	-	ABC-type Fe3+-siderophores transport systems, periplasmic components	2.28	0.001102665	0.017295741
NCgl0370	-	Permeases of the major facilitator superfamily	-2.62	0.000177809	0.004986814
NCgl2925	trpP	Tryptophan-specific permease	-2.43	0.000414749	0.009108635
NCgl0074	crnT	Permeases of the major facilitator superfamily	2.29	0.001691735	0.024166508
NCgl0258	arsB2	Arsenite efflux pump ACR3 and related permeases	-2.43	0.000413107	0.009108635
NCgl0278	-	Permeases of the major facilitator superfamily	2.45	0.000713318	0.012532261
NCgl0369	-	Permeases of the major facilitator superfamily	-2.43	0.000454314	0.009512598
NCgl0822	-	ABC-type transporter, ATPase component	-2.68	0.000419412	0.009108635
NCgl0850	-	Cyanate permease	2.19	0.001983806	0.027818788
NCgl0963	-	Na+/proline, Na+/panthothenate symporters and related permeases	-3.48	0.00000148	0.000128839
NCgl1143	narK	Nitrate/nitrite transporter	-2.34	0.000647841	0.01193043
NCgl1445	-	Permeases of the major facilitator superfamily	-2.54	0.000259888	0.006467859
NCgl1501	sufC	ABC-type transporter, ATPase component	2.9	0.0000366	0.001619644
NCgl1502	sufD	Predicted membrane components of an uncharacterized iron-regulated ABC-type transporter SufB	2.99	0.0000226	0.001168699
NCgl1503	sufB	Predicted membrane components of an uncharacterized iron-regulated ABC-type transporter SufB	3.11	0.0000109	0.000692781
NCgl1521	amtA	Ammonia channel (Ammonia transporter)	2.39	0.000543396	0.010717162
NCgl1564	-	ABC-type transporter, permease components	-2	0.003414732	0.041097773
NCgl1877	gluC	Glutamate transport system permease protein GluC	2.34	0.00116662	0.017921393
NCgl1983	amtB	Ammonium transporter	5	1.06E-10	4.61E-08
NCgl2169	-	ABC-type transporter, permease components	2.06	0.002860118	0.036372754
NCgl2522	cgmA	Permeases of the major facilitator superfamily	6.01	1.55E-13	2.37E-10
NCgl2524	-	Permeases of the major facilitator superfamily	4.47	4.54E-09	0.00000099
NCgl2935	-	ABC-type transporter, ATPase component	-2.08	0.002475284	0.033043421
NCgl2949	-	Dipeptide/tripeptide permease	-2.36	0.000627745	0.011630401
NCgl1883	bioY	Hypothetical membrane protein,biotin transport system substrate-specific component	-2.53	0.000247921	0.00642284
Transcription machinery and transcription factors
NCgl0009	ssuR	Transcriptional regulator	-2.5	0.000331863	0.00764322
NCgl0275	whcA	Transcriptional regulator WhiB	2.72	0.0000947	0.003097102
NCgl0368	mfsR	Transcriptional regulator	-3.63	0.000000608	0.0000626
NCgl0823	-	Predicted transcriptional regulators	-3.16	0.0000121	0.000724747
NCgl1504	sufR	Predicted transcriptional regulator	3.43	0.00000176	0.000149795
NCgl1527	-	Putative sporulation transcription regulator WhiA	2.3	0.001004612	0.016281591
NCgl1982	glnB	Nitrogen regulatory protein PII	3.47	0.00000184	0.000151719
NCgl2523	cgmR	Transcriptional regulator	5.77	2.01E-12	1.23E-09
NCgl2877	-	Predicted transcriptional regulators	-3.35	0.00000283	0.000216497
NCgl2950	-	Transcriptional regulator	-2.01	0.003209747	0.039296883
The other genes
NCgl1952	xerC	Tyrosine recombinase XerC	2.08	0.002654006	0.034971107
NCgl1041	tpx	Probable thiol peroxidase (EC 1.11.1.-)	2.04	0.002684194	0.03506659
NCgl1522	secG	Protein-export membrane protein SecG	2.05	0.002669486	0.035024119
NCgl1546	pyrF	Orotidine 5'-phosphate decarboxylase (EC 4.1.1.23). Catalyzes the reaction: orotidine 5'-phosphate = UMP + CO2.	-2.04	0.002769126	0.035568139
NCgl0034	-	Uncharacterized membrane protein	2.7	0.00015009	0.004369764
NCgl0075	codA	Cytosine deaminase and related metal-dependent hydrolases (EC 3.5.4.21). Catalyzes the reaction: N-methylhydantoin + NH3 = creatinine + H2O	2.02	0.003577344	0.042552293
NCgl0118	-	Predicted hydrolases of the HAD superfamily	2.74	0.000152868	0.004408665
NCgl0144	-	Uncharacterized ACR	2.6	0.000188576	0.005106035
NCgl0225	-	tRNA-specific adenosine deaminase (EC 3.5.4.33)	2.09	0.002858802	0.036372754
NCgl0240	-	Nucleoid-associated protein Cgl0243/cg0297	2.74	0.0000952	0.003097102
NCgl0250	sigC	DNA-directed RNA polymerase specialized sigma subunits	-2.09	0.0023765	0.032145838
NCgl0277	-	Putative translation initiation inhibitor	2.61	0.00018428	0.00507518
NCgl0282	-	4-hydroxyphenyl-beta-ketoacyl-CoA hydrolase	3.26	0.0000115	0.000718637
NCgl0294	-	Phosphoserine phosphatase (EC 3.1.3.3)	-2.02	0.002959497	0.036927275
NCgl0297	-	Predicted ATPases	-3.69	0.000000571	0.0000623
NCgl0313	adhE	Zn-dependent alcohol dehydrogenases, class III (EC 1.2.1.-)	3.12	0.0000121	0.000724747
NCgl0336	cmt1	Cmt1 (Uncharacterized protein)	-2.82	0.0000553	0.002146616
NCgl0414	hemD	Uroporphyrinogen-III synthase (EC 2.1.1.107). Catalyzes the reaction 2 S-adenosyl-L-methionine + uroporphyrinogen III = 2 S-adenosyl-L-homocysteine + precorrin-2 (overall reaction)	-2.02	0.002920389	0.036588645
NCgl0436	-	Predicted membrane protein	2.38	0.001556273	0.022763282
NCgl0438	kdgD	Probable 5-dehydro-4-deoxyglucarate dehydratase (EC 4.2.1.41). Catalyzes the reaction: 5-dehydro-4-deoxy-D-glucarate = 2,5-dioxopentanoate + H2O + CO2 .	3.36	0.00000295	0.000219592
NCgl0503	-	Aldo/keto reductases, related to diketogulonate reductase (EC 1.1.1.-)	2.47	0.000417335	0.009108635
NCgl0724	-	Predicted amidophosphoribosyltransferases.	4.18	3.81E-08	0.00000684
NCgl0798	-	Uncharacterized membrane protein	2.7	0.000118069	0.003609363
NCgl0805	metX	Homoserine O-acetyltransferase (EC 2.3.1.31). Catalyzes the reaction: acetyl-CoA + L-homoserine = CoA + O-acetyl-L-homoserine	2.37	0.000594294	0.011284198
NCgl0828	citE	Citrate lyase beta subunit (EC 4.1.3.34). Catalyzes the reaction: (3S)-citryl-CoA = acetyl-CoA + oxaloacetate	2.96	0.0000562	0.002146616
NCgl0843	mscL	Large-conductance mechanosensitive channel	-2.03	0.002750753	0.035568139
NCgl0878	-	Uncharacterized ACR	3.01	0.0000244	0.001244569
NCgl0879	-	Uncharacterized ACR	2.73	0.000093	0.003097102
NCgl0887	mmpL2	Predicted drug exporters of the RND superfamily	-3.09	0.0000134	0.000753442
NCgl0960	-	Allophanate hydrolase subunit 2	-3.02	0.0000282	0.001383131
NCgl0961	-	Allophanate hydrolase subunit 1	-2.56	0.000327604	0.00764322
NCgl0962	-	UPF0271 protein Cgl1004/cg1141	-2.79	0.0000933	0.003097102
NCgl0991	-	Acetyltransferases, including N-acetylases of ribosomal proteins	-2.17	0.001721293	0.024474378
NCgl1015	-	PEP phosphonomutase and related enzymes (EC 2.7.8.23)	2.45	0.00045055	0.009498833
NCgl1018	phnA	Uncharacterized Zn-ribbon-containing protein involved in phosphonate metabolism	3.65	0.000000614	0.0000626
NCgl1025	ndnR	ADP-ribose pyrophosphatase	-2.92	0.0000442	0.001878446
NCgl1049	-	Arsenate reductase and related proteins, glutaredoxin family	-2.26	0.001029544	0.016478091
NCgl1065	-	Cytokinin riboside 5'-monophosphate phosphoribohydrolase (EC 3.2.2.n1)	3.01	0.0000259	0.001296075
NCgl1100	-	Non-ribosomal peptide synthetase modules and related proteins	2.4	0.000538398	0.010717162
NCgl1139	narI	Nitrate reductase gamma subunit (EC 1.7.99.4)	-2.41	0.002896554	0.036439368
NCgl1145	-	Subtilisin-like serine proteases (EC 3.4.21.-)	-2.39	0.000503712	0.01019767
NCgl1168	-	Endonuclease NucS (EC 3.1.-.-)	2.24	0.001160561	0.017918364
NCgl1186	-	Uncharacterized protein related to capsule biosynthesis enzymes	-2.48	0.000332531	0.00764322
NCgl1200	-	Siderophore-interacting protein	2.42	0.0007001	0.012515815
NCgl1208	-	Acetyltransferases, including N-acetylases of ribosomal proteins	-2.22	0.001402508	0.02101699
NCgl1213	-	Predicted oxidoreductases	3.69	0.000000471	0.0000534
NCgl1242	ubiG	SAM-dependent methyltransferases (EC 2.1.1.64)	-2.94	0.0000319	0.001456683
NCgl1412	gpt	Predicted phosphoribosyltransferases	2.15	0.001813189	0.025661662
NCgl1413	-	Putative manganese efflux pump MntP	-2.31	0.000840556	0.014355197
NCgl1442	pepC	M18 family aminopeptidase (EC 3.4.11.-)	2.24	0.001200227	0.018345464
NCgl1475	-	Membrane protease subunits, stomatin/prohibitin homologs	2	0.003377692	0.040974623
NCgl1476	-	Membrane protein implicated in regulation of membrane protease activity	2.47	0.000353769	0.008070676
NCgl1500	sufS	Cysteine desulfurase (EC 2.8.1.7)	2.35	0.000618881	0.011536091
NCgl1520	ocd	ornithine cyclodeaminase [EC4.3.1.12]. Catalyzes the reaction: L-ornithine = L-proline + NH3	3.01	0.00010589	0.003407442
NCgl1528	-	Putative gluconeogenesis factor	2.27	0.00108705	0.017218193
NCgl1669	priP	Predicted ATPase	-3.97	0.000000139	0.0000193
NCgl1673	-	Superfamily II DNA/RNA helicases, SNF2 family	-2.27	0.001413915	0.021084573
NCgl1705		Stress-sensitive restriction system protein 2	-1.96	0.004242677	0.04842951
NCgl1769	-	Topoisomerase IA (EC 5.99.1.2)	-1.98	0.004261543	0.04842951
NCgl1858	ptsI	Phosphoenolpyruvate-protein phosphotransferase (EC 2.7.3.9)	2.2	0.001362276	0.020616233
NCgl1876	gluB	Glutamate ABC transporter periplasmic component	1.99	0.00346737	0.04140527
NCgl1888	pncC	nicotinamide-nucleotide amidase [EC 3.5.1.42]. Catalyzes the reaction: beta-nicotinamide D-ribonucleotide + H2O = beta-nicotinate D-ribonucleotide + NH3	2.74	0.000114861	0.003583467
NCgl2004	-	Carbohydrate phosphorylase	-3.45	0.0000216	0.001136753
NCgl2027	-	SAM-dependent methyltransferases	3.8	0.000000254	0.0000311
NCgl2128	lipA	Lipoyl synthase (EC 2.8.1.8)	-2.61	0.000168048	0.004801156
NCgl2223	idi	Isopentenyl-diphosphate Delta-isomerase (EC 5.3.3.2). Catalyzes the reaction: isopentenyl diphosphate = dimethylallyl diphosphate	2.28	0.000959517	0.015828507
NCgl2285	-	Pirin-related protein	-2.22	0.001263329	0.019213914
NCgl2286	-	Alkyl hydroperoxide reductase AhpD (EC 1.11.1.15)	-2.03	0.003925463	0.045802065
NCgl2319	catA	Protocatechuate 3,4-dioxygenase beta subunit (EC 1.13.11.1). Catalyzes the reaction: catechol + O2 = cis,cis-muconate	2.98	0.0000285	0.001383131
NCgl2449	-	NADPH:quinone reductase and related Zn-dependent oxidoreductases (EC 1.1.1.1). forming NADPH	2.68	0.000145877	0.004329558
NCgl2467	-	Predicted dehydrogenases and related proteins	-9.64	2.48E-09	0.000000689
NCgl2502	gpx	Glutathione peroxidase [EC1.11.1.9]. Catalyzes the reaction: 2 glutathione + H2O2 = glutathione disulfide + 2 H2O.	2.39	0.000614534	0.011525345
NCgl2503	nucH	Predicted extracellular nuclease	-2.79	0.0000732	0.002573135
NCgl2515	bioA	Adenosylmethionine-8-amino-7-oxononanoate aminotransferase (EC 2.6.1.62). Catalyzes the reaction: S-adenosyl-L-methionine + 8-amino-7-oxononanoate = S-adenosyl-4-methylthio-2-oxobutanoate + 7,8-diaminononanoate.	-2.35	0.000658319	0.012050779
NCgl2585	clpC	ATPases with chaperone activity, ATP-binding subunit	2.25	0.001011941	0.016281591
NCgl2586	guaB1	IMP dehydrogenase/GMP reductase. Catalyzes the reaction: XMP + NADH + H+ = IMP + NAD+ + H2O.	2.04	0.003201608	0.039296883
NCgl2616	-	Rhodanese-related sulfurtransferases	4.04	0.000000102	0.0000155
NCgl2698	aldB	NAD-dependent aldehyde dehydrogenases (EC 1.2.1.3)	5.67	1.29E-12	9.86E-10
NCgl2740	hmp	Hemoglobin-like flavoprotein	4.62	1.28E-09	0.000000434
NCgl2755	-	Universal stress protein UspA and related nucleotide-binding proteins	2.05	0.003447774	0.041332729
NCgl2787	-	Predicted flavoprotein involved in K+ transport (EC 1.14.13.8)	2.93	0.0000324	0.001456683
NCgl2813	-	Predicted flavoprotein	2.38	0.000885607	0.014793999
NCgl2890	-	UPF0176 protein Cgl2992/cg3319	-2.38	0.000542001	0.010717162
NCgl2924	-	Na+/H+-dicarboxylate symporters	-2.9	0.0000401	0.001750885
NCgl2942	cye1	NADH:flavin oxidoreductases, Old Yellow Enzyme family (EC 1.-.-.-)	-3.41	0.00000198	0.000159597
NCgl2947	-	Dehydrogenases with different specificities (Related to short-chain alcohol dehydrogenases) (EC 1.1.1.5)	-2.83	0.0000569	0.002146616
NCgl2968	-	Copper chaperone	2.64	0.000286033	0.006831265
NCgl0127	-	Hypothetical membrane protein	-2.83	0.0000617	0.002291891
NCgl0256	-	Hypothetical membrane protein	-2.57	0.00023608	0.006168358
NCgl0296	-	Hypothetical membrane protein	-3.85	0.00000109	0.000100936
NCgl0382	-	Hypothetical membrane protein	-2.4	0.000712365	0.012532261
NCgl0889	-	Hypothetical membrane protein	-1.96	0.003738051	0.043950858
NCgl1050	-	Hypothetical membrane protein	2.93	0.0000488	0.001987207
NCgl1086	-	Hypothetical membrane protein	-1.96	0.003885372	0.045507976
NCgl1095	-	Hypothetical membrane protein	-3.4	0.00000224	0.000175377
NCgl1201	-	Hypothetical membrane protein	3	0.000029	0.001387356
NCgl1465	-	Hypothetical membrane protein	2.69	0.000114877	0.003583467
NCgl1672	-	Hypothetical membrane protein	2.38	0.000681586	0.012399649
NCgl1685	-	Hypothetical membrane protein	-4.26	1.42E-08	0.00000271
NCgl1724	-	Hypothetical membrane protein	-2.36	0.001112752	0.017355528
NCgl1729	-	Hypothetical membrane protein	-2.14	0.003292465	0.040099868
NCgl2005	-	Hypothetical membrane protein	-2.38	0.001103261	0.017295741
NCgl2018	-	Hypothetical membrane protein	4.13	0.000000106	0.0000155
NCgl2143	-	Hypothetical membrane protein	2.97	0.000882874	0.014793999
NCgl2845		Hypothetical membrane protein	2.74	0.000088	0.002991704
NCgl2912	-	Hypothetical membrane protein	-3.09	0.0000126	0.000724747
NCgl1304	rpsA	30S ribosomal protein S1	-2.41	0.000458601	0.009537033
NCgl0556	rplM	50S ribosomal protein L13	-2.07	0.002337243	0.031755337
NCgl0032	-	Putative uncharacterized protein Cgl0033	2.6	0.000190143	0.005106035
NCgl0076	-	Putative uncharacterized protein Cgl0077	2.91	0.0000469	0.001938511
NCgl0077	-	Putative uncharacterized protein Cgl0078	2.36	0.00061259	0.011525345
NCgl0097	-	Putative uncharacterized protein Cgl0098	3.51	0.0000124	0.000724747
NCgl0136	-	Putative uncharacterized protein Cgl0139	-2.34	0.000710285	0.012532261
NCgl0148	-	Putative uncharacterized protein Cgl0151	2.11	0.002170161	0.030093144
NCgl0226		Putative uncharacterized protein Cgl0229	3.86	0.000000151	0.0000201
NCgl0234	-	Dioxygenase	-2.14	0.001683835	0.024166508
NCgl0276	-	Putative uncharacterized protein Cgl0281	2.81	0.0000881	0.002991704
NCgl0295	-	Putative uncharacterized protein Cgl0300	-4.73	5.92E-10	0.000000226
NCgl0298	-	Putative uncharacterized protein Cgl0303	-3.67	0.00000318	0.000231193
NCgl0301	-	Putative uncharacterized protein Cgl0306	-3	0.000117108	0.003609363
NCgl0404	-	Putative uncharacterized protein Cgl0419	2.54	0.000259668	0.006467859
NCgl0498	-	Putative uncharacterized protein Cgl0520	-2.15	0.001677553	0.024166508
NCgl0524		Putative uncharacterized protein Cgl0547	-2.17	0.002427609	0.032692517
NCgl0576	-	Putative uncharacterized protein Cgl0601	-2.75	0.0000783	0.002721118
NCgl0746	-	Putative uncharacterized protein Cgl0781	-2.42	0.000685489	0.012399649
NCgl0801	-	Putative uncharacterized protein Cgl0835	-2.66	0.000148685	0.004369764
NCgl0807	-	Putative uncharacterized protein Cgl0841	3.07	0.000017	0.000912145
NCgl0864		Putative uncharacterized protein Cgl0900	-2.84	0.0000561	0.002146616
NCgl0930	-	Putative uncharacterized protein Cgl0969	2.09	0.003052872	0.037937522
NCgl1014	-	Putative uncharacterized protein Cgl1059	2.87	0.000170345	0.004821721
NCgl1051	-	Putative uncharacterized protein Cgl1096	-2.93	0.0000297	0.00139638
NCgl1052	-	Putative uncharacterized protein Cgl1097	-3.07	0.0000136	0.000753442
NCgl1060	-	Putative uncharacterized protein Cgl1105	-2.21	0.001901422	0.026786392
NCgl1125	-	Putative uncharacterized protein Cgl1172	2.42	0.000439527	0.009330801
NCgl1167	-	Putative uncharacterized protein Cgl1214	1.95	0.004211844	0.04840454
NCgl1169	-	Putative uncharacterized protein Cgl1216	2.25	0.001489576	0.022105024
NCgl1415	-	Putative uncharacterized protein Cgl1471	2.11	0.002034443	0.02839859
NCgl1478	-	Putative uncharacterized protein Cgl1536	2.56	0.000272924	0.006689138
NCgl1517		Putative uncharacterized protein Cgl1579	-3.01	0.000032	0.001456683
NCgl1612	-	Putative uncharacterized protein Cgl1676	-3.68	0.000000999	0.0000954
NCgl1618	-	Putative uncharacterized protein Cgl1682	-2.09	0.002332826	0.031755337
NCgl1619	-	Putative uncharacterized protein Cgl1683	-3.31	0.000436421	0.009329635
NCgl1629	-	Putative uncharacterized protein Cgl1696	2.82	0.0000542	0.002146616
NCgl1634	-	Putative uncharacterized protein Cgl1702	3.07	0.0000148	0.000807402
NCgl1635	-	Putative uncharacterized protein Cgl1703	-2.84	0.0000533	0.002143751
NCgl1654	-	Putative uncharacterized protein Cgl1722	-2.3	0.00101056	0.016281591
NCgl1655	-	Putative uncharacterized protein Cgl1723	-2.8	0.000123721	0.003744689
NCgl1675	-	Putative uncharacterized protein Cgl1745	-3.87	0.000488131	0.010014875
NCgl1683	-	Putative uncharacterized protein Cgl1754	-3.34	0.00000917	0.00060911
NCgl1684	-	Putative uncharacterized protein Cgl1755	-3.45	0.000064	0.002330875
NCgl1686	-	Putative uncharacterized protein Cgl1757	-3.06	0.0000653	0.002350126
NCgl1687	-	Putative uncharacterized protein Cgl1758	-2.42	0.000575026	0.011055698
NCgl1719	-	Putative uncharacterized protein Cgl1793	-3.33	0.00000496	0.000352879
NCgl1720	-	Putative uncharacterized protein Cgl1794	-3.59	0.000000817	0.0000806
NCgl1751	-	Putative uncharacterized protein Cgl1826	-2.49	0.000306935	0.007273636
NCgl1756	-	Putative uncharacterized protein Cgl1831	2.59	0.000182284	0.005065843
NCgl1765		Putative uncharacterized protein Cgl1839	2.89	0.000552913	0.010834974
NCgl1881	-	Putative uncharacterized protein Cgl1956	2.36	0.000793684	0.013707867
NCgl1894	-	Putative uncharacterized protein Cgl1969	2.41	0.000690787	0.012421971
NCgl2134	-	Putative uncharacterized protein Cgl2215	3.83	0.000000184	0.0000234
NCgl2166	-	Putative uncharacterized protein Cgl2247	-2.43	0.002706795	0.035211366
NCgl2180	-	Putative uncharacterized protein Cgl2261	-2.38	0.000560831	0.010875192
NCgl2190	-	Putative uncharacterized protein Cgl2270	2.14	0.00339388	0.041008264
NCgl2260	-	Putative uncharacterized protein Cgl2342	-2.53	0.000255591	0.006467859
NCgl2330	-	Putative uncharacterized protein Cgl2415	-2.6	0.000858637	0.014501957
NCgl2428	-	Putative uncharacterized protein Cgl2514	2.37	0.000762668	0.013247023
NCgl2448	-	Putative uncharacterized protein Cgl2536	2.53	0.000279372	0.006778104
NCgl2461		Putative uncharacterized protein Cgl1580	-2.97	0.002762764	0.035568139
NCgl2466	-	Putative uncharacterized protein Cgl2554	-10.36	2.56E-11	1.31E-08
NCgl2468	-	Putative uncharacterized protein Cgl2556	-7.84	0.0000453	0.001898015
NCgl2479	-	Putative uncharacterized protein Cgl2568	-1.96	0.004021584	0.046745175
NCgl2596	-	Putative uncharacterized protein Cgl2689	2.22	0.001544061	0.022738281
NCgl2661	-	Putative uncharacterized protein Cgl2757	-2.07	0.002488414	0.033074268
NCgl2789		Putative uncharacterized protein Cgl2889	-1.98	0.003703614	0.04373062
NCgl2864	-	Putative uncharacterized protein Cgl2966	-2.12	0.002230279	0.030711539
NCgl2911		Putative uncharacterized protein Cgl3014	-2.43	0.000464809	0.009600823
NCgl2956	-	Putative uncharacterized protein Cgl3061	2.23	0.002257919	0.030952734
NCgl2960	-	Putative uncharacterized protein Cgl3065	-2.61	0.000222187	0.005864254
NCgl2975	-	Putative uncharacterized protein Cgl3081	3.57	0.00000139	0.000125026
NCgl1152	rho	Transcription termination factor Rho (EC 3.6.4.-)	-2.43	0.000423103	0.009108635
